# Supplementary material for: Identification of Species-Specific MicroRNAs Provides Insights into Dynamic Evolution of MicroRNAs in Plants
Source: Int J Mol Sci. 2022 Nov 17;23(22):14273. doi: 10.3390/ijms232214273 (PMC9698635; doi:10.3390/ijms232214273)
Supplement: Supplementary file 1 [file ijms-23-14273-s001.zip]

Archive with 2 entries (2 files):
- SS-miRNA_S Figures_S1-S5.pdf
- SS-miRNA_S tables_S1-S9.xlsx
