# Supplementary material for: Identification of Species-Specific MicroRNAs Provides Insights into Dynamic Evolution of MicroRNAs in Plants
Source: Int J Mol Sci. 2022 Nov 17;23(22):14273. doi: 10.3390/ijms232214273 (PMC9698635; doi:10.3390/ijms232214273)
Supplement: Supplementary file 1 [file ijms-23-14273-s001.zip › SS-miRNA_S tables_S1-S9.xlsx]

## Sheet: Table S1
Table S1. Annotation of SS-miRNA families
Organism	Number of SS-miRNAs	Number of SS-miRNA families	Number of all miRNAs	Number of all miRNA families	SS-miRNA family
Chlamydomonas reinhardtii	157	127	157	127	MIRN625 MIRN604 MIRN661 MIRN640 MIRN616 MIRN663 MIRN653 MIRN641 MIRN666 MIRN643 MIR1155 MIRN594 MIR1165 MIRN682 MIRN674 MIRN621 MIRN642 MIR1160 MIR907 MIRN681 MIR1144 MIR1159 MIRN657 MIRN618 MIRN647 MIRN660 MIRN597 MIRN608 MIRN622 MIRN614 MIRN607 MIRN600 MIRN603 MIR1162 MIRN598 MIR1157 MIRN615 MIRN671 MIRN633 MIR1154 MIRN596 MIRN623 MIR1156 MIRN612 MIRN628 MIRN637 MIR1152 MIRN644 MIR912 MIRN662 M…
Volvox carteri	200	108	200	108	MIRN3490 MIRN3470 MIRN3442 MIRN3494 MIRN3418 MIRN3427 MIRN3401 MIRN3483 MIRN3478 MIRN3407 MIRN3465 MIRN3460 MIRN3481 MIRN3428 MIR5658 MIRN3438 MIRN3489 MIRN3403 MIRN3498 MIRN3464 MIRN3398 MIRN3477 MIRN3439 MIRN3399 MIRN3458 MIRN3499 MIRN3402 MIRN3500 MIRN3469 MIRN3451 MIRN3412 MIRN3443 MIRN3472 MIRN3502 MIRN3446 MIRN3487 MIRN3468 MIRN3471 MIRN3450 MIRN3423 MIRN3416 MIRN3415 MIRN3449 MIRN3409 MIRN…
Physcomitrella patens	180	115	258	134	MIRN2622 MIRN2632 MIR11328 MIR1223 MIRN2626 MIR1023 MIR1055 MIR1220 MIR1031 MIR1069 MIR1044 MIR1028 MIR11321 MIR1215 MIR1061 MIR11322 MIRN2617 MIR1070 MIRN2627 MIRN2629 MIR2084 MIRN2606 MIR1211 MIR1041 MIR1040 MIR1063 MIR1078 MIR1024 MIR902 MIR2083 MIR533 MIR11330 MIR477 MIRN2640 MIR1038 MIR1212 MIRN2639 MIRN2633 MIR534 MIRN2615 MIRN2630 MIR1026 MIR538 MIRN2621 MIR1059 MIR2080 MIRN2616 MIR1039 MI…
Selaginella moellendorffii	86	54	135	72	MIRN2976 MIRN2972 MIR1109 MIRN2987 MIRN2994 MIRN2985 MIRN2993 MIRN2998 MIR1114 MIRN2995 MIRN2974 MIR1102 MIRN2983 MIRN2997 MIR1088 MIRN2973 MIR1094 MIR1082 MIRN2984 MIRN2981 MIRN2991 MIRN2990 MIR1091 MIR1086 MIR1107 MIR156 MIR1111 MIR1106 MIR1084 MIRN2980 MIRN2970 MIR1101 MIRN2989 MIR1100 MIR1092 MIR159 MIRN2978 MIR1115 MIR1093 MIRN2988 MIR1087 MIRN2977 MIR1108 MIRN2999 MIRN2975 MIRN2969 MIRN2986…
Salvinia cucullata	50	50	79	63	MIRN35 MIRN47 MIRN6 MIRN13 MIRN40 MIRN23 MIRN29 MIRN36 MIRN3 MIRN15 MIRN43 MIRN19 MIRN5 MIRN7 MIRN24 MIRN33 MIRN51 MIRN34 MIRN49 MIRN8 MIRN21 MIRN17 MIRN12 MIRN45 MIRN37 MIRN20 MIRN16 MIRN25 MIRN14 MIRN9 MIRN31 MIRN38 MIRN32 MIRN48 MIRN41 MIRN46 MIRN26 MIRN11 MIRN39 MIRN44 MIRN50 MIRN18 MIRN30 MIRN4 MIRN27 MIRN1 MIRN42 MIRN28 MIRN52 MIRN22
Picea abies	362	234	545	266	MIRN2741 MIR11545 MIRN2736 MIRN2668 MIR3699 MIRN2799 MIRN2765 MIR11581 MIRN2722 MIRN2754 MIR11560 MIR949 MIRN2789 MIRN2642 MIR11429 MIRN2777 MIRN2739 MIR11511 MIR11503 MIRN2796 MIRN2665 MIR3701 MIR11454 MIRN2681 MIR11443 MIRN2729 MIR11528 MIRN2693 MIRN2755 MIRN2707 MIRN2761 MIRN2747 MIRN2775 MIRN2731 MIRN2701 MIR11546 MIR3693 MIR11535 MIR11413 MIRN2768 MIRN2683 MIRN2721 MIR11580 MIRN2677 MIRN2686…
Ginkgo biloba	128	82	280	123	MIRN1198 MIRN1178 MIRN1175 MIRN1202 MIRN1194 MIRN1227 MIRN1188 MIRN1193 MIRN1207 MIRN1252 MIRN1185 MIRN1244 MIRN1243 MIRN1247 MIRN1232 MIRN1181 MIRN1205 MIRN1223 MIRN1211 MIRN1176 MIRN1226 MIRN1172 MIR156 MIRN1239 MIRN1171 MIRN1208 MIRN1228 MIRN1180 MIRN1231 MIRN1184 MIRN1253 MIRN1166 MIRN1179 MIRN1174 MIRN1170 MIRN1192 MIRN1173 MIRN1169 MIRN1242 MIRN1225 MIRN1216 MIRN1251 MIRN1235 MIRN1215 MIRN1…
Amborella trichopoda	106	80	186	109	MIR8585 MIRN61 MIRN24 MIR8587 MIR8616 MIRN37 MIRN33 MIR8584 MIR8583 MIR8578 MIRN47 MIR8568 MIRN35 MIR8615 MIR393 MIRN43 MIRN72 MIRN36 MIRN23 MIRN40 MIRN55 MIR8588 MIRN44 MIRN50 MIR828 MIRN39 MIR8555 MIRN52 MIRN42 MIRN68 MIR8570 MIRN58 MIRN25 MIRN46 MIRN48 MIRN41 MIRN32 MIR8603 MIR8565 MIR8573 MIRN38 MIR477 MIR8562 MIR8582 MIRN54 MIRN59 MIR8569 MIRN49 MIRN64 MIRN51 MIR8598 MIR8572 MIR8594 MIR8601 …
Asparagus officinalis	63	34	165	67	MIRN166 MIRN167 MIR12164 MIR12139 MIR12138 MIR12166 MIR12152 MIR12156 MIR12137 MIRN168 MIR12154 MIRN169 MIR12143 MIR12173 MIRN165 MIRN170 MIRN154 MIR12169 MIR2118 MIR12167 MIRN164 MIR12157 MIR165 MIRN163 MIR12177 MIRN157 MIR482 MIR12165 MIRN155 MIR12155 MIR12175 MIRN158 MIR12151 MIRN160
Musa acuminata	23	20	274	55	MIRN2001 MIRN2003 MIRN2004 MIRN1994 MIRN2009 MIRN1997 MIRN2002 MIR396 MIRN2000 MIRN2010 MIRN2008 MIRN1992 MIRN1993 MIRN1999 MIRN2006 MIRN1998 MIRN1995 MIRN1996 MIR391 MIRN2007
Oryza glaberrima	68	36	241	100	MIRN2167 MIRN2163 MIRN2199 MIRN2166 MIRN2183 MIRN2201 MIRN2172 MIRN2187 MIRN2186 MIRN2175 MIRN2165 MIRN2176 MIRN2200 MIRN2188 MIRN2168 MIRN2207 MIRN2204 MIRN2184 MIRN2195 MIRN2192 MIRN2191 MIRN2194 MIRN2179 MIRN2174 MIRN2177 MIRN2206 MIRN2182 MIR1430 MIRN2198 MIR164 MIRN2171 MIRN2197 MIR2873 MIR6248 MIRN2185 MIRN2190
Oryza sativa ssp. Indica	76	76	308	145	MIRN6123 MIRN6111 MIRN6140 MIRN6152 MIRN6114 MIRN6099 MIRN6116 MIRN6115 MIRN6156 MIRN6143 MIRN6102 MIRN6157 MIRN6124 MIRN6117 MIRN6147 MIRN6139 MIRN6134 MIRN6107 MIRN6163 MIRN6113 MIRN6132 MIRN6161 MIRN6158 MIRN6112 MIRN6144 MIRN6151 MIRN6106 MIRN6159 MIRN6103 MIRN6101 MIRN6150 MIRN6167 MIRN6118 MIRN6094 MIRN6131 MIRN6153 MIRN6169 MIRN6145 MIRN6168 MIRN6165 MIRN6104 MIRN6108 MIRN6154 MIRN6120 MIR…
Oryza sativa ssp. Japonica	321	208	695	303	MIR5821 MIR5542 MIRN2318 MIR5490 MIR11337 MIRN2314 MIR1428 MIR5812 MIRN2307 MIR11339 MIRN2335 MIRN2305 MIR1866 MIR11343 MIR5151 MIRN2359 MIR1863 MIRN2337 MIRN2263 MIRN2367 MIRN2333 MIRN2329 MIR1882 MIRN2324 MIRN2280 MIRN2272 MIRN2313 MIR5512 MIRN2268 MIRN2320 MIRN2374 MIRN2303 MIR1861 MIRN2279 MIRN2300 MIRN2291 MIR5150 MIR5837 MIRN2319 MIRN2282 MIR5148 MIRN2284 MIRN2365 MIRN2360 MIR814 MIR5152 MI…
Brachypodium distachyon	229	139	406	195	MIR9492 MIRN226 MIRN233 MIRN220 MIR7763 MIRN179 MIR9499 MIR7728 MIRN213 MIR5181 MIRN175 MIR9481 MIRN194 MIRN235 MIR7786 MIR7770 MIR5175 MIR5568 MIRN183 MIR5202 MIR9498 MIR5170 MIRN249 MIR9486 MIR5176 MIR9484 MIR7726 MIR5166 MIRN214 MIRN250 MIR7729 MIRN238 MIR5182 MIRN202 MIR7754 MIRN185 MIR5184 MIR7764 MIRN187 MIR7738 MIR7710 MIR7732 MIRN195 MIRN188 MIR9482 MIR395 MIR5198 MIR7740 MIRN227 MIRN198 …
Triticum aestivum	541	183	1063	230	MIRN4364 MIRN4380 MIRN4398 MIRN4359 MIR5175 MIRN4330 MIR9665 MIRN4329 MIRN4399 MIRN4284 MIR9667 MIRN4297 MIR1122 MIRN4344 MIRN4342 MIRN4335 MIRN4367 MIRN4290 MIRN4314 MIRN4400 MIR1130 MIRN4407 MIRN4305 MIRN4275 MIRN4339 MIR399 MIRN4319 MIRN4351 MIRN4289 MIRN4301 MIRN4294 MIRN4381 MIRN4374 MIR1137 MIRN4340 MIRN4276 MIRN4378 MIR531 MIRN4277 MIRN4375 MIR5071 MIRN4309 MIRN4361 MIR5062 MIRN4394 MIR966…
Hordeum vulgare	57	55	178	94	MIRN5792 MIRN5818 MIRN5795 MIRN5826 MIRN5813 MIRN5798 MIRN5786 MIRN5806 MIRN5794 MIRN5811 MIRN5776 MIRN5796 MIRN5790 MIRN5801 MIRN5804 MIRN5788 MIRN5802 MIRN5825 MIRN5816 MIRN5824 MIRN5821 MIR9776 MIRN5789 MIRN5777 MIRN5830 MIRN5833 MIRN247 MIRN5828 MIRN5831 MIRN5787 MIRN5823 MIRN5785 MIRN5820 MIRN5781 MIRN5779 MIRN5800 MIRN5808 MIRN5835 MIRN5832 MIRN5817 MIRN5782 MIRN5780 MIRN5805 MIRN5812 MIRN5…
Eragrostis tef	35	35	152	63	MIRN5634 MIRN5598 MIRN5627 MIRN5624 MIRN5625 MIRN5626 MIRN5606 MIRN5619 MIRN5615 MIRN5631 MIRN5596 MIRN5600 MIRN5602 MIRN5630 MIRN5601 MIRN5595 MIRN5633 MIRN5599 MIRN5635 MIRN5618 MIRN5597 MIRN5632 MIRN5611 MIRN5629 MIRN5623 MIRN5604 MIRN5608 MIRN5605 MIRN5616 MIRN5607 MIRN5603 MIRN5609 MIRN5622 MIRN5620 MIRN5636
Panicum virgatum	79	39	255	70	MIRN2559 MIRN2556 MIRN2561 MIRN2524 MIRN2527 MIRN2540 MIRN2560 MIRN2530 MIRN2538 MIRN2529 MIRN2522 MIRN2562 MIRN2551 MIRN2531 MIRN2525 MIRN2558 MIRN2545 MIRN2533 MIRN2539 MIRN2555 MIRN2541 MIRN2526 MIRN2537 MIRN2535 MIRN2528 MIRN2542 MIRN2523 MIRN2543 MIRN2552 MIRN2550 MIRN2557 MIRN2554 MIRN2563 MIRN2544 MIRN2546 MIRN2532 MIRN2536 MIRN2547 MIRN2534
Cenchrus americanus	35	35	130	62	MIRN5352 MIRN5340 MIRN5349 MIRN5358 MIRN5361 MIRN5357 MIRN5344 MIRN5356 MIRN5343 MIRN5338 MIRN5348 MIRN5345 MIRN5355 MIRN5363 MIRN5360 MIRN5333 MIRN5341 MIRN5364 MIRN5359 MIRN5351 MIRN5362 MIRN5347 MIRN5342 MIRN5353 MIRN5367 MIRN5336 MIRN5337 MIRN5335 MIRN5366 MIRN5365 MIRN5354 MIRN5332 MIRN5334 MIRN5346 MIRN5350
Zea mays	263	154	465	194	MIRN4186 MIRN4201 MIRN4231 MIRN4230 MIRN4189 MIRN4218 MIRN4126 MIRN4247 MIRN4238 MIRN4177 MIRN4136 MIRN4251 MIRN4194 MIRN4099 MIRN4239 MIRN4144 MIRN4117 MIRN4172 MIRN4203 MIRN4105 MIRN4211 MIRN4202 MIRN4149 MIRN4234 MIRN4158 MIRN4148 MIRN4220 MIRN4160 MIRN4132 MIRN4185 MIRN4145 MIRN4153 MIRN4103 MIRN4150 MIRN4141 MIRN4209 MIRN4214 MIRN4187 MIRN4226 MIRN4137 MIRN4205 MIRN4229 MIRN4112 MIRN4125 MIR…
Sorghum bicolor	47	24	169	54	MIRN3276 MIRN3282 MIRN3287 MIRN3284 MIR5387 MIR5565 MIRN3278 MIRN3280 MIR170 MIRN3272 MIRN3288 MIRN3275 MIRN3277 MIRN3289 MIR5564 MIRN3285 MIRN3283 MIR6221 MIRN3286 MIR437 MIRN3273 MIR5568 MIRN3279 MIR5567
Nelumbo nucifera	25	19	143	52	MIRN2011 MIR482 MIRN2019 MIRN2023 MIRN2024 MIR159 MIRN2021 MIRN2026 MIRN2028 MIRN2018 MIRN2017 MIRN2015 MIRN2025 MIRN2022 MIRN2014 MIRN2020 MIRN2013 MIRN2016 MIRN2027
Chenopodium quinoa	132	131	303	174	MIRN5401 MIRN5408 MIRN5455 MIRN5411 MIRN5415 MIRN5409 MIRN5392 MIRN5400 MIRN5475 MIRN5389 MIRN5493 MIRN5485 MIRN5379 MIRN5447 MIRN5433 MIRN5386 MIRN5428 MIRN5406 MIRN5469 MIRN5460 MIRN5440 MIRN5373 MIRN5489 MIRN5446 MIRN5436 MIRN5476 MIRN5474 MIRN5490 MIRN5370 MIRN5454 MIRN5502 MIRN5457 MIRN5492 MIRN5453 MIRN5376 MIRN5434 MIRN5495 MIRN5465 MIRN5403 MIRN5405 MIRN5466 MIRN5391 MIRN5383 MIRN5377 MIR…
Silene latifolia	35	26	92	51	MIRN3060 MIRN3038 MIRN3035 MIRN3058 MIRN3054 MIRN3044 MIRN3050 MIRN3056 MIRN3040 MIRN3047 MIRN3051 MIRN3059 MIRN3057 MIRN3043 MIRN3042 MIRN3033 MIRN3053 MIRN3036 MIRN3052 MIRN3045 MIRN3061 MIRN3039 MIRN3049 MIRN3037 MIRN3055 MIRN3041
Camellia sinensis	136	127	350	174	MIRN5276 MIR391 MIRN5251 MIRN5271 MIRN5260 MIRN5254 MIRN5230 MIRN5247 MIRN5285 MIRN5301 MIRN5297 MIRN5317 MIRN5237 MIRN5238 MIRN5206 MIRN5200 MIRN5202 MIRN5270 MIRN5307 MIRN5203 MIRN5268 MIRN5304 MIRN5235 MIRN5294 MIRN5224 MIRN5199 MIRN5290 MIRN5210 MIRN5217 MIRN5274 MIRN5188 MIRN5279 MIRN5215 MIR482 MIRN5259 MIRN5213 MIRN5253 MIRN5220 MIRN5197 MIRN5207 MIRN5281 MIRN5255 MIRN5205 MIRN5221 MIRN524…
Panax notoginseng	271	271	390	309	MIRN6402 MIRN6254 MIRN6348 MIRN6260 MIRN6176 MIRN6219 MIRN6214 MIRN6207 MIRN6199 MIRN6394 MIRN6211 MIRN6413 MIRN6224 MIRN6383 MIRN6265 MIRN6284 MIRN6220 MIRN6391 MIRN6278 MIRN6407 MIRN6439 MIRN6296 MIRN6177 MIRN6242 MIRN6178 MIRN6359 MIRN6204 MIRN6221 MIRN6195 MIRN6300 MIRN6208 MIRN6237 MIRN6429 MIRN6271 MIRN6379 MIRN6419 MIRN6200 MIRN6309 MIRN6398 MIRN6350 MIRN6425 MIRN6395 MIRN6196 MIRN6299 MIR…
Helianthus annuus	85	85	249	129	MIRN5747 MIRN5727 MIRN5740 MIRN5774 MIRN5771 MIRN5768 MIRN5741 MIRN5709 MIRN5770 MIRN5684 MIRN5690 MIRN5701 MIRN5695 MIRN5710 MIRN5759 MIRN5767 MIRN5766 MIRN5714 MIRN5751 MIRN5708 MIRN5743 MIRN5707 MIRN5688 MIRN5698 MIRN5764 MIRN5691 MIRN5750 MIRN5726 MIRN5756 MIRN5744 MIRN5722 MIRN5769 MIRN5728 MIRN5711 MIRN5723 MIRN5692 MIRN5720 MIRN5765 MIRN5731 MIRN5748 MIRN5694 MIRN5760 MIRN5737 MIRN5721 MIR…
Lactuca sativa	145	109	312	169	MIRN1647 MIRN1684 MIRN7099 MIRN1708 MIRN1706 MIRN1727 MIRN1690 MIRN1674 MIRN1657 MIRN4414 MIRN1644 MIRN1704 MIRN7093 MIRN1728 MIRN1691 MIRN1668 MIRN1645 MIRN1720 MIRN1654 MIRN1731 MIRN1675 MIRN7088 MIRN1659 MIR6111 MIRN1655 MIRN1688 MIRN1661 MIRN7097 MIRN1683 MIRN1719 MIRN1737 MIRN1714 MIRN7102 MIRN1682 MIRN1676 MIRN1663 MIRN1735 MIRN1677 MIRN1653 MIRN1656 MIRN7089 MIR6114 MIRN7101 MIRN1649 MIRN1…
Carthamus tinctorius	109	71	216	100	MIRN558 MIRN566 MIRN564 MIRN549 MIRN526 MIRN521 MIRN563 MIRN534 MIRN571 MIRN567 MIRN515 MIRN561 MIRN572 MIRN560 MIRN524 MIRN548 MIRN539 MIRN519 MIRN556 MIRN562 MIRN582 MIRN547 MIRN585 MIRN531 MIRN588 MIRN523 MIRN517 MIRN568 MIRN545 MIRN525 MIRN550 MIRN541 MIRN536 MIRN543 MIRN590 MIRN527 MIRN542 MIRN570 MIRN575 MIRN574 MIRN583 MIRN528 MIRN537 MIRN587 MIRN530 MIRN538 MIRN553 MIRN520 MIRN580 MIRN577…
Coffea arabica	14	14	135	64	MIRN5570 MIRN5559 MIRN5571 MIRN5554 MIRN5551 MIRN5568 MIRN5546 MIRN5548 MIRN5558 MIRN5547 MIRN5565 MIRN5549 MIRN5543 MIRN5550
Olea europaea	78	42	266	82	MIRN2122 MIRN2137 MIRN2117 MIRN2138 MIRN2126 MIRN2133 MIRN2131 MIRN2124 MIRN2130 MIRN2118 MIRN2125 MIRN2149 MIRN2115 MIRN2135 MIRN2152 MIRN2160 MIRN2151 MIRN2148 MIRN2128 MIRN2140 MIRN2157 MIRN2156 MIRN2129 MIRN2159 MIRN2119 MIRN2132 MIRN2116 MIRN2161 MIRN2153 MIRN2121 MIRN2155 MIRN2134 MIRN2162 MIRN2143 MIR5225 MIRN2136 MIR395 MIRN2158 MIRN2146 MIRN2147 MIRN2123 MIRN2150
Nicotiana tabacum	142	52	497	106	MIRN2083 MIRN2101 MIR6164 MIRN2111 MIRN2113 MIR8036 MIR6154 MIRN2084 MIRN2097 MIRN2089 MIRN2093 MIRN2109 MIRN2088 MIR482 MIR6146 MIR6157 MIRN2091 MIRN2073 MIR6161 MIRN2075 MIR1919 MIRN2074 MIRN2081 MIRN2077 MIR6162 MIRN2100 MIR6159 MIR6150 MIRN2105 MIRN2090 MIRN2092 MIR6025 MIRN2086 MIRN2076 MIRN2085 MIRN2079 MIRN2080 MIRN2095 MIRN2072 MIRN2096 MIR6020 MIRN2098 MIR6021 MIR6145 MIRN2110 MIR169 MIR…
Nicotiana benthamiana	43	38	73	61	MIRN2063 MIRN2050 MIRN2032 MIRN2045 MIRN2062 MIRN2071 MIRN2065 MIRN2052 MIRN2038 MIRN2040 MIRN2037 MIRN2064 MIRN2034 MIRN2046 MIRN2058 MIRN2030 MIRN2061 MIRN2049 MIRN2043 MIRN2035 MIRN2051 MIRN2039 MIRN2054 MIRN2053 MIRN2036 MIRN2066 MIRN2041 MIRN2044 MIRN2033 MIR6161 MIR8011 MIRN2069 MIRN2057 MIRN2059 MIRN2070 MIRN2068 MIRN2055 MIRN2067
Nicotiana attenuata	78	75	208	120	MIRN6062 MIRN6080 MIRN6041 MIRN6021 MIRN6072 MIRN6076 MIRN6073 MIRN6043 MIRN6046 MIRN6037 MIRN6016 MIRN6058 MIRN6030 MIRN6055 MIRN6023 MIRN6084 MIRN6018 MIR6145 MIRN6075 MIRN6065 MIRN6083 MIRN6091 MIRN6029 MIRN6044 MIRN6020 MIRN6034 MIRN6031 MIRN6022 MIRN6040 MIRN6053 MIRN6042 MIRN6028 MIRN6085 MIRN6050 MIRN6045 MIRN6039 MIRN6078 MIRN6047 MIRN6024 MIRN6090 MIRN6061 MIRN6025 MIRN6081 MIRN6066 MIRN…
Capsicum annuum	94	59	249	105	MIRN488 MIRN474 MIRN457 MIRN475 MIRN490 MIRN467 MIRN463 MIRN464 MIRN459 MIRN473 MIRN497 MIRN471 MIRN434 MIRN484 MIRN495 MIRN492 MIRN465 MIRN477 MIRN450 MIRN494 MIRN469 MIRN447 MIRN458 MIRN451 MIRN478 MIRN446 MIRN481 MIRN496 MIRN436 MIRN435 MIRN452 MIRN433 MIRN442 MIR482 MIRN487 MIRN476 MIRN453 MIRN486 MIRN470 MIRN466 MIRN440 MIRN483 MIRN448 MIRN489 MIRN456 MIRN449 MIRN444 MIRN445 MIRN493 MIRN480 …
Solanum tuberosum	49	38	169	78	MIRN3261 MIR8050 MIR8035 MIR8040 MIR6149 MIRN3260 MIR8042 MIR8044 MIR399 MIR384 MIRN3269 MIR8005 MIRN3265 MIR8046 MIR8045 MIR8010 MIR8038 MIRN3264 MIR8047 MIR8032 MIRN3262 MIR7995 MIR7122 MIRN3270 MIR8036 MIR8033 MIR8048 MIR8007 MIRN3266 MIRN3267 MIR8030 MIRN3263 MIRN3268 MIR8049 MIR7993 MIRN3271 MIRN3259 MIR8034
Solanum lycopersicum	135	108	324	175	MIR159 MIRN3107 MIR10531 MIRN3101 MIRN3117 MIR9469 MIRN3150 MIR9472 MIRN3126 MIRN3141 MIRN3073 MIRN3167 MIRN3165 MIRN3172 MIRN3097 MIRN3084 MIRN3095 MIRN3173 MIRN3092 MIRN3115 MIRN3071 MIRN3103 MIRN3090 MIRN3125 MIRN3074 MIRN3159 MIRN3108 MIRN3066 MIRN3170 MIRN3128 MIRN3118 MIRN3169 MIRN3129 MIRN3140 MIRN3122 MIRN3110 MIRN3086 MIRN3162 MIR7981 MIRN3161 MIRN3099 MIRN3137 MIRN3146 MIRN3085 MIRN3080…
Solanum pennellii	105	63	248	108	MIRN3185 MIRN3223 MIRN3244 MIRN3230 MIRN3221 MIRN3217 MIRN3222 MIRN3219 MIRN3196 MIRN3239 MIRN3232 MIRN3245 MIRN3205 MIRN3238 MIRN3235 MIRN3197 MIRN3182 MIRN3225 MIRN3202 MIRN3224 MIRN3183 MIR5302 MIRN3193 MIRN3204 MIRN3209 MIRN3199 MIRN3184 MIRN3198 MIRN3186 MIRN3220 MIRN3188 MIRN3212 MIRN3210 MIRN3192 MIRN3214 MIRN3229 MIRN3240 MIRN3228 MIRN3237 MIRN3213 MIRN3216 MIRN3208 MIRN3194 MIRN3236 MIRN…
Vitis vinifera	121	92	289	135	MIRN3320 MIRN3349 MIRN3395 MIRN3384 MIRN3347 MIRN3382 MIR3625 MIRN3364 MIRN3357 MIR3631 MIR3634 MIRN3394 MIR3629 MIRN3322 MIRN3348 MIRN3324 MIRN3380 MIR3627 MIRN3359 MIRN3353 MIRN3339 MIRN3335 MIRN3358 MIRN3385 MIRN3392 MIRN3326 MIRN3352 MIRN3340 MIRN3396 MIRN3319 MIRN3375 MIRN3363 MIRN3328 MIRN3346 MIRN3325 MIRN3383 MIR3633 MIRN3341 MIR3636 MIR398 MIRN3381 MIRN3330 MIRN3393 MIRN3369 MIRN3351 MIR…
Eucalyptus grandis	41	41	101	63	MIRN5670 MIRN5640 MIRN5671 MIRN5662 MIRN5657 MIRN5666 MIRN5660 MIRN5642 MIRN5645 MIRN5638 MIRN5641 MIRN5668 MIRN5639 MIRN5652 MIRN5675 MIRN5646 MIRN5653 MIRN5672 MIRN5674 MIRN5656 MIRN5647 MIRN5667 MIRN5679 MIRN5637 MIRN5648 MIRN5655 MIRN5664 MIRN5676 MIRN5658 MIRN5661 MIRN5669 MIRN5654 MIRN5650 MIRN5649 MIRN5663 MIRN5673 MIRN5644 MIRN5659 MIRN5643 MIRN5678 MIRN5677
Citrus reticulata	15	15	156	70	MIRN5537 MIRN5538 MIRN5531 MIRN5542 MIRN5539 MIRN5536 MIRN5521 MIRN5527 MIRN5522 MIRN5534 MIRN5530 MIRN5541 MIRN5540 MIR1446 MIRN5533
Citrus sinensis	114	77	290	143	MIRN951 MIRN954 MIR827 MIRN899 MIRN915 MIRN950 MIRN906 MIRN905 MIRN908 MIRN887 MIRN955 MIR3953 MIRN920 MIRN928 MIRN946 MIRN886 MIRN896 MIRN890 MIRN897 MIRN911 MIRN921 MIRN889 MIRN923 MIRN941 MIR12109 MIRN892 MIRN932 MIRN876 MIRN913 MIRN875 MIRN894 MIRN942 MIRN922 MIRN929 MIRN900 MIRN917 MIRN4413 MIRN904 MIRN935 MIRN902 MIRN938 MIRN931 MIRN944 MIRN939 MIRN927 MIRN949 MIRN924 MIRN909 MIRN903 MIRN88…
Citrus maxima	28	19	208	86	MIRN846 MIR3951 MIRN851 MIRN883 MIRN866 MIR477 MIRN858 MIRN882 MIRN880 MIRN865 MIRN848 MIRN852 MIRN854 MIRN857 MIRN849 MIRN873 MIRN868 MIRN878 MIRN881
Hibiscus syriacus	100	64	679	119	MIRN1529 MIRN1542 MIRN1596 MIRN1537 MIRN1533 MIRN1544 MIRN1588 MIRN1548 MIR477 MIRN1591 MIRN1576 MIRN1573 MIRN1564 MIRN1560 MIRN1575 MIRN1582 MIRN1539 MIRN1528 MIRN1559 MIRN1543 MIRN1580 MIRN1590 MIRN1589 MIRN1547 MIR167 MIRN1527 MIRN1592 MIRN1583 MIRN1538 MIRN1585 MIRN1561 MIRN1551 MIRN1579 MIRN1549 MIRN1584 MIRN1581 MIRN1531 MIRN1569 MIRN1556 MIRN1587 MIRN1526 MIRN1557 MIRN1571 MIRN1536 MIRN153…
Gossypium hirsutum	208	113	631	189	MIRN1440 MIRN1422 MIR8771 MIRN1431 MIRN1496 MIR8721 MIRN1467 MIRN1450 MIRN1463 MIR8640 MIRN1461 MIRN1460 MIRN1471 MIRN1435 MIR8695 MIRN1410 MIRN1400 MIRN1444 MIRN1420 MIRN1457 MIRN1447 MIRN1402 MIRN1408 MIRN1406 MIRN1486 MIRN1438 MIR7484 MIR5741 MIRN1492 MIRN1481 MIR8668 MIRN1404 MIRN1485 MIRN1436 MIR8746 MIRN1453 MIRN1412 MIRN1426 MIR8638 MIR8765 MIRN1403 MIRN1421 MIRN1425 MIRN1430 MIRN1478 MIRN…
Gossypium barbadense	21	17	330	64	MIRN1389 MIR166 MIRN1387 MIR7486 MIRN1392 MIRN1393 MIRN1395 MIR477 MIRN1380 MIR2949 MIRN1397 MIR8709 MIRN1388 MIR8644 MIR8718 MIR7505 MIR8753
Carica papaya	31	26	97	53	MIR8136 MIR8135 MIRN508 MIR159 MIR8134 MIRN498 MIR8139 MIRN510 MIR8154 MIRN502 MIRN514 MIRN506 MIRN503 MIRN511 MIR5211 MIRN500 MIRN512 MIR8153 MIRN507 MIRN504 MIRN513 MIRN499 MIR8138 MIRN509 MIRN505 MIR170
Moringa oleifera	23	23	108	51	MIRN6009 MIRN6015 MIRN6001 MIRN6000 MIRN5993 MIRN6011 MIRN6013 MIRN5996 MIRN6010 MIR5675 MIRN6006 MIRN6007 MIRN6012 MIRN6004 MIRN5995 MIRN5998 MIRN6005 MIRN5994 MIRN6008 MIRN5999 MIRN6002 MIRN6003 MIRN5997
Capsella rubella	69	49	154	81	MIRN410 MIRN423 MIRN404 MIRN396 MIRN419 MIRN412 MIRN416 MIRN387 MIRN390 MIRN432 MIRN421 MIRN399 MIRN407 MIRN382 MIRN408 MIRN431 MIRN401 MIRN392 MIRN429 MIRN411 MIRN427 MIRN424 MIRN386 MIRN413 MIRN428 MIRN426 MIRN406 MIRN400 MIRN395 MIRN402 MIRN383 MIRN394 MIRN409 MIRN415 MIRN391 MIRN384 MIRN418 MIRN414 MIRN405 MIRN393 MIRN398 MIRN417 MIRN420 MIRN397 MIRN388 MIRN385 MIRN389 MIRN403 MIRN422
Camelina sativa	29	29	214	67	MIRN5158 MIRN5154 MIRN5182 MIRN5183 MIRN5179 MIRN5181 MIRN5166 MIRN5156 MIRN5185 MIRN5186 MIRN5174 MIRN5175 MIRN5163 MIRN5187 MIRN5178 MIRN5148 MIRN5152 MIRN5155 MIRN5172 MIRN5157 MIRN5171 MIRN5173 MIRN5184 MIRN5168 MIRN5180 MIRN5153 MIRN5164 MIRN5165 MIRN5169
Arabidopsis lyrata	93	79	217	128	MIR822 MIR3433 MIR847 MIR3444 MIRN109 MIR3436 MIR3439 MIRN106 MIRN110 MIR773 MIR4223 MIR3440 MIRN112 MIRN98 MIR842 MIR844 MIR3434 MIRN107 MIRN104 MIR3446 MIR3449 MIRN90 MIRN85 MIRN108 MIR856 MIRN115 MIRN95 MIRN93 MIRN99 MIRN125 MIRN117 MIR3443 MIR3437 MIRN120 MIRN114 MIR774 MIR3438 MIRN127 MIRN86 MIR4224 MIR4238 MIRN121 MIR4236 MIR3435 MIR4225 MIR823 MIRN94 MIRN88 MIR4222 MIRN84 MIR831 MIR2112 MI…
Arabidopsis thaliana	95	92	221	148	MIR830 MIRN145 MIR849 MIRN148 MIR5640 MIR4227 MIR5013 MIR826 MIR5017 MIR1886 MIR5637 MIRN135 MIRN129 MIR777 MIR5012 MIR2934 MIR5997 MIRN152 MIR832 MIRN139 MIRN151 MIR773 MIR3440 MIR844 MIR3434 MIR842 MIR851 MIR163 MIR843 MIR5999 MIR850 MIR822 MIR5631 MIRN138 MIR5023 MIR8181 MIR847 MIR5651 MIR868 MIRN130 MIRN143 MIR834 MIRN144 MIRN134 MIR447 MIR837 MIR5024 MIR5028 MIR780 MIR862 MIR5663 MIRN150 MIR…
Eutrema salsugineum	29	25	114	55	MIRN1033 MIRN1035 MIRN1037 MIRN1038 MIRN1028 MIRN1031 MIRN1018 MIRN1040 MIR3435 MIRN1024 MIRN1034 MIRN1027 MIRN1020 MIRN1022 MIRN1032 MIRN1025 MIRN1021 MIRN1030 MIRN1029 MIRN1036 MIRN1019 MIRN1039 MIRN1023 MIRN1026 MIRN1041
Brassica rapa	99	79	290	128	MIRN367 MIRN375 MIRN378 MIRN329 MIRN348 MIR9556 MIR5717 MIRN338 MIRN337 MIRN333 MIRN345 MIRN316 MIRN379 MIRN321 MIR9560 MIRN340 MIRN323 MIRN374 MIR5724 MIRN346 MIRN381 MIRN354 MIRN370 MIRN363 MIRN331 MIRN356 MIR5714 MIRN342 MIR9557 MIR9552 MIRN377 MIRN334 MIRN336 MIR5712 MIRN371 MIRN355 MIRN362 MIRN327 MIRN373 MIRN319 MIRN359 MIRN341 MIRN330 MIRN325 MIRN364 MIRN324 MIR5726 MIRN351 MIRN349 MIR9555…
Brassica napus	50	25	388	67	MIRN274 MIRN294 MIRN290 MIRN293 MIRN273 MIRN279 MIRN287 MIRN286 MIRN289 MIRN285 MIRN276 MIRN283 MIRN291 MIRN275 MIRN292 MIRN297 MIRN284 MIR1885 MIRN277 MIRN288 MIRN281 MIRN296 MIRN280 MIRN282 MIRN298
Brassica juncea	46	19	366	64	MIRN269 MIRN263 MIRN257 MIRN258 MIRN265 MIRN266 MIRN254 MIRN260 MIRN264 MIRN253 MIRN267 MIRN262 MIR9552 MIRN270 MIRN261 MIRN255 MIRN268 MIRN259 MIRN251
Populus euphratica	19	18	174	58	MIRN2814 MIRN2810 MIRN2807 MIRN2821 MIRN2808 MIRN2813 MIRN2824 MIRN2815 MIRN2819 MIRN2817 MIR7812 MIRN2823 MIRN2811 MIR6434 MIRN2816 MIR6460 MIRN2809 MIRN2812
Populus trichocarpa	92	66	265	108	MIR6435 MIR7813 MIR475 MIR476 MIRN2834 MIR7817 MIR6477 MIR6439 MIR6427 MIR6448 MIR7830 MIR7840 MIRN2826 MIR6464 MIR7841 MIRN2829 MIR7829 MIR7828 MIR7833 MIRN2839 MIR6474 MIRN2836 MIR6450 MIR6476 MIRN2840 MIR6479 MIRN2827 MIR7835 MIR6467 MIRN2835 MIR7822 MIR7816 MIRN2830 MIRN2837 MIR1444 MIR474 MIR6431 MIR7818 MIR6459 MIR7827 MIRN2825 MIRN2828 MIR6442 MIR6462 MIR7815 MIR2912 MIR7825 MIR6446 MIR644…
Ricinus communis	27	19	110	55	MIRN2950 MIRN2951 MIRN2952 MIRN2942 MIRN2959 MIRN2955 MIRN2946 MIRN2957 MIRN2956 MIRN2958 MIRN2943 MIRN2944 MIRN2945 MIRN2947 MIRN2953 MIRN2948 MIRN2954 MIRN2949 MIRN2960
Jatropha curcas	23	20	94	51	MIRN1628 MIRN1621 MIRN1637 MIRN1631 MIRN1624 MIRN1641 MIRN1632 MIRN1634 MIRN1640 MIRN1622 MIRN1636 MIRN1625 MIRN1630 MIRN1633 MIRN1639 MIRN1627 MIRN1623 MIRN1626 MIRN1642 MIRN1620
Manihot esculenta	77	55	254	98	MIRN1854 MIRN1868 MIRN1852 MIRN1865 MIRN1849 MIRN1882 MIRN1851 MIRN1875 MIRN1838 MIRN1887 MIRN1869 MIR11892 MIRN1874 MIRN1880 MIRN1853 MIRN1872 MIRN1864 MIRN1845 MIRN1885 MIRN1843 MIRN1860 MIRN1878 MIRN1890 MIRN1876 MIRN1859 MIRN1867 MIRN1855 MIRN1871 MIRN1888 MIRN1840 MIRN1857 MIRN1877 MIRN1886 MIRN1861 MIR482 MIRN1889 MIRN1873 MIRN1881 MIRN1844 MIRN1848 MIRN1863 MIRN1847 MIRN1839 MIRN1866 MIRN1…
Hevea brasiliensis	35	31	213	69	MIRN1507 MIR6172 MIR6175 MIRN1506 MIRN1499 MIRN1509 MIRN1498 MIRN1515 MIRN1519 MIRN1511 MIRN1504 MIR482 MIR6171 MIR6168 MIRN1501 MIRN1522 MIRN1500 MIRN1516 MIRN1513 MIRN1512 MIRN1517 MIRN1520 MIRN1518 MIR2118 MIRN1510 MIRN1521 MIR476 MIRN1505 MIRN1514 MIR6174 MIR6169
Citrullus lanatus	31	28	139	60	MIRN806 MIRN822 MIRN821 MIRN823 MIRN801 MIRN816 MIRN826 MIRN824 MIRN803 MIRN814 MIRN818 MIRN815 MIRN828 MIRN829 MIRN807 MIRN805 MIRN804 MIRN808 MIRN812 MIRN827 MIRN809 MIRN820 MIRN819 MIRN817 MIRN800 MIRN810 MIRN830 MIRN813
Humulus lupulus	26	25	165	62	MIR827 MIRN5850 MIRN5853 MIRN5859 MIRN5855 MIRN5844 MIRN5860 MIRN5863 MIRN5847 MIRN5861 MIRN5836 MIRN5845 MIRN5846 MIRN5848 MIRN5852 MIRN5842 MIRN5856 MIRN5839 MIRN5857 MIRN5838 MIRN5858 MIRN5865 MIRN5854 MIRN5849 MIRN5851
Fragaria x ananassa	70	44	312	105	MIRN1130 MIRN1116 MIRN1126 MIRN1125 MIRN1140 MIRN1122 MIRN1145 MIRN1138 MIRN1124 MIR11284 MIRN1109 MIRN1146 MIRN1113 MIRN1136 MIRN1114 MIRN1134 MIRN1149 MIRN1123 MIRN1131 MIRN1129 MIR11301 MIR171 MIRN1137 MIRN1143 MIRN1128 MIRN1144 MIRN1115 MIRN1141 MIRN1148 MIRN1107 MIRN1127 MIRN1119 MIRN1142 MIRN1111 MIRN1118 MIRN1135 MIRN1139 MIR3627 MIRN1133 MIR6275 MIRN1120 MIRN1108 MIRN1121 MIRN1110
Fragaria vesca	55	47	186	109	MIR11307 MIRN1105 MIR2673 MIRN1088 MIRN1086 MIR11302 MIRN1076 MIR11312 MIR11313 MIR11299 MIRN1069 MIR11311 MIRN1067 MIRN1103 MIR11295 MIR11306 MIRN1083 MIRN1096 MIR11283 MIR11294 MIRN1075 MIRN1079 MIRN1100 MIRN1098 MIRN1082 MIRN1073 MIR11285 MIR11301 MIRN1068 MIRN1095 MIRN1099 MIRN1085 MIRN1101 MIRN1070 MIRN1089 MIR11305 MIRN1072 MIRN1078 MIRN1104 MIRN1087 MIR11314 MIRN1090 MIRN1081 MIR11297 MIR1…
Malus domestica	70	70	267	117	MIRN5970 MIRN5961 MIRN5989 MIRN5929 MIRN5939 MIRN5992 MIRN5922 MIRN5988 MIRN5919 MIRN5959 MIRN5971 MIRN5960 MIRN5977 MIRN5940 MIRN5928 MIRN5924 MIRN5974 MIRN5914 MIRN5985 MIRN5990 MIRN5927 MIRN5916 MIRN5975 MIRN5947 MIRN5986 MIRN5987 MIRN5926 MIRN5915 MIRN5984 MIRN5968 MIRN5950 MIRN5930 MIRN5983 MIRN5946 MIRN5978 MIRN5921 MIRN5913 MIRN5967 MIRN5931 MIRN5917 MIRN5944 MIRN5948 MIRN5952 MIRN5945 MIR…
Prunus avium	52	51	178	97	MIRN6463 MIRN6452 MIRN6457 MIRN6487 MIRN6469 MIRN6482 MIRN6498 MIRN6453 MIRN6485 MIRN6493 MIRN6473 MIRN6460 MIRN6490 MIRN6486 MIRN6459 MIRN6478 MIRN6477 MIRN6483 MIRN6497 MIRN6451 MIRN6488 MIRN6462 MIRN6496 MIRN6481 MIRN6499 MIRN6503 MIRN6450 MIRN6454 MIRN6495 MIRN6502 MIRN6471 MIRN6476 MIRN6456 MIRN6475 MIRN6467 MIRN6461 MIRN865 MIRN6489 MIRN6484 MIRN6492 MIRN6465 MIR395 MIRN6468 MIRN6466 MIRN64…
Prunus dulcis	21	21	152	69	MIRN6507 MIRN6526 MIRN6505 MIRN6519 MIRN6524 MIRN6525 MIR6281 MIRN6514 MIRN6515 MIRN6523 MIRN6520 MIRN6510 MIRN6528 MIRN6522 MIRN6506 MIR5675 MIRN6504 MIRN6527 MIRN6509 MIRN6517 MIRN6516
Prunus persica	136	97	293	154	MIR6274 MIR8127 MIRN2905 MIRN2856 MIRN2881 MIRN2914 MIRN2919 MIRN2874 MIRN2895 MIRN2893 MIR6280 MIRN2847 MIRN2863 MIRN2869 MIRN4421 MIRN2865 MIRN2853 MIRN4418 MIR6266 MIRN2888 MIRN2917 MIRN2925 MIRN2906 MIRN2846 MIRN2850 MIRN2849 MIRN2913 MIR6262 MIRN2857 MIRN4419 MIRN2916 MIRN2890 MIR8133 MIRN2867 MIRN2887 MIRN2885 MIRN2852 MIR8129 MIRN2915 MIRN2858 MIRN4420 MIRN2891 MIRN2878 MIRN2909 MIRN2904 M…
Juglans regia	37	37	204	79	MIRN5899 MIRN5874 MIRN5886 MIRN5877 MIRN5910 MIRN5887 MIRN5896 MIRN5893 MIRN5905 MIRN5888 MIRN5907 MIRN5911 MIRN5895 MIRN5897 MIRN5871 MIRN5879 MIRN5894 MIRN5869 MIRN5898 MIRN5891 MIRN5873 MIRN5904 MIRN5882 MIRN5889 MIRN5912 MIRN5870 MIRN5867 MIRN5866 MIRN5909 MIRN5901 MIRN5890 MIRN5881 MIRN5908 MIRN5878 MIRN5872 MIRN5900 MIRN5906
Fagus sylvatica	42	22	178	57	MIRN1056 MIRN1050 MIRN1059 MIRN1049 MIRN1055 MIRN1061 MIRN1048 MIRN1062 MIRN1066 MIRN1057 MIRN1063 MIRN1064 MIRN1047 MIRN1060 MIRN1052 MIRN1058 MIRN1044 MIRN1042 MIRN1053 MIRN1045 MIRN1054 MIRN1051
Lotus japonicus	301	164	459	209	MIRN1798 MIRN1746 MIRN1823 MIR11133 MIRN1801 MIR11104 MIRN1777 MIR5287 MIR11066 MIRN1822 MIRN1770 MIRN1826 MIR11155 MIRN1789 MIRN1785 MIR11095 MIRN1807 MIRN1793 MIRN1784 MIRN1775 MIR11089 MIR11176 MIRN1750 MIR7526 MIR11129 MIR11088 MIRN1754 MIR11135 MIR11081 MIRN1765 MIRN1828 MIRN1810 MIR11124 MIR11108 MIR11114 MIR11141 MIR11107 MIRN1813 MIRN1832 MIRN1816 MIR11117 MIR11068 MIR11077 MIR11093 MIRN1…
Arachis duranensis	23	23	118	58	MIRN5014 MIRN5025 MIRN5026 MIRN5019 MIRN5004 MIRN5021 MIRN5017 MIRN5001 MIRN5007 MIRN5013 MIRN5022 MIRN5015 MIRN5027 MIRN5002 MIRN5003 MIRN5012 MIRN5009 MIRN5006 MIRN5010 MIRN5020 MIRN5005 MIRN5016 MIRN5008
Arachis monticola	32	32	179	73	MIRN5101 MIRN5075 MIRN5078 MIRN5114 MIRN5073 MIRN5108 MIRN5092 MIRN5085 MIRN5111 MIRN5090 MIRN5098 MIRN5074 MIRN5096 MIRN5081 MIRN5072 MIRN5086 MIRN5083 MIRN5097 MIRN5071 MIRN5094 MIRN5076 MIRN5082 MIRN5105 MIRN5102 MIRN5084 MIRN5087 MIRN5080 MIRN5099 MIRN5115 MIRN5091 MIRN5077 MIRN5104
Arachis ipaensis	28	28	133	74	MIRN5039 MIRN5032 MIRN5070 MIRN5045 MIRN5067 MIRN5043 MIRN5061 MIRN5062 MIRN5036 MIRN5037 MIRN5035 MIRN5065 MIRN5033 MIRN5040 MIRN5047 MIRN5069 MIRN5068 MIRN5054 MIRN5038 MIRN5066 MIRN5059 MIRN5031 MIRN5030 MIRN5050 MIRN5044 MIRN5046 MIRN5056 MIRN5042
Cicer arietinum	155	106	303	150	MIRN711 MIRN783 MIRN694 MIRN770 MIRN786 MIRN795 MIRN757 MIRN756 MIRN753 MIRN749 MIRN708 MIRN692 MIRN758 MIRN799 MIRN685 MIRN714 MIRN771 MIRN785 MIRN705 MIRN709 MIRN748 MIRN798 MIRN780 MIRN759 MIRN729 MIRN750 MIRN688 MIRN789 MIRN722 MIRN699 MIRN782 MIRN686 MIRN717 MIRN764 MIRN715 MIRN728 MIRN700 MIR1130 MIRN687 MIRN720 MIRN734 MIRN777 MIRN690 MIRN712 MIRN763 MIRN696 MIRN794 MIRN741 MIRN797 MIRN706…
Medicago truncatula	407	170	644	216	MIRN1968 MIRN1929 MIR5745 MIRN1913 MIRN1911 MIR5262 MIRN1925 MIR5204 MIR2600 MIR2639 MIRN1901 MIRN1972 MIRN1979 MIR5752 MIRN1934 MIRN1983 MIR2590 MIR2596 MIRN1943 MIRN1897 MIRN1964 MIRN1945 MIR5239 MIRN1980 MIR5742 MIRN1967 MIRN1940 MIR4415 MIRN1906 MIR2593 MIRN1939 MIRN1965 MIR5743 MIRN1902 MIR5229 MIR2678 MIR5554 MIRN1909 MIRN1924 MIRN1918 MIRN1948 MIRN1899 MIR2630 MIR2088 MIRN1941 MIRN1959 MIR…
Phaseolus vulgaris	19	13	132	54	MIRN2585 MIRN2588 MIRN2589 MIRN2592 MIRN2600 MIRN2596 MIRN2593 MIRN2587 MIRN2595 MIRN2594 MIRN2590 MIRN2586 MIRN2598
Glycine max	246	182	724	322	MIRN1258 MIRN1365 MIRN1368 MIRN1366 MIRN1324 MIRN1348 MIRN1329 MIR10186 MIR10446 MIRN1332 MIRN1323 MIRN1299 MIR4998 MIR5377 MIR5379 MIRN1355 MIRN1290 MIRN1259 MIRN1265 MIR10195 MIRN1257 MIR4347 MIRN1270 MIRN1266 MIR9723 MIR10187 MIR10424 MIRN1333 MIRN1316 MIR10188 MIRN1327 MIR4354 MIR2109 MIRN1308 MIR9728 MIR4393 MIRN1310 MIRN1292 MIRN1293 MIRN1318 MIR6300 MIRN1328 MIR5261 MIRN1336 MIRN1371 MIR43…
Cajanus cajan	30	30	150	72	MIRN5135 MIRN5118 MIRN5119 MIRN5140 MIRN5120 MIRN5131 MIRN5132 MIRN5117 MIRN5127 MIRN5133 MIRN5124 MIRN5143 MIRN5144 MIRN5146 MIRN5128 MIRN5116 MIRN5136 MIRN5126 MIRN5139 MIRN5141 MIRN5129 MIRN5137 MIRN5142 MIRN5123 MIRN5134 MIRN5122 MIRN5125 MIRN5130 MIRN5121 MIRN5138

## Sheet: Table S2
Table S2. Base composition of mature sequences between SS-miRNA and NSS-miRNA
Organism	Adenine in mature SS-miRNAs	Uracil in mature SS-miRNAs	Cytosine in mature SS-miRNAs	Guanine in mature SS-miRNAs	Adenine in mature NSS-miRNAs	Uracil in mature SS-miRNAs	Cytosine in mature NSS-miRNAs	Guanine in mature NSS-miRNAs
Chlamydomonas reinhardtii	0.208424	0.190152	0.247135	0.354289	0.219512	0.219512	0.170732	0.390244
Volvox carteri	0.188925	0.249812	0.255074	0.306189	0.142241	0.375	0.189655	0.293103
Physcomitrella patens	0.239958	0.303118	0.219609	0.237315	0.226322	0.206642	0.336408	0.230627
Selaginella moellendorffii	0.221298	0.265114	0.244038	0.269551	0.212476	0.287524	0.252437	0.247563
Salvinia cucullata	0.211132	0.258157	0.28215	0.24856	0.243863	0.211129	0.271686	0.273322
Picea abies	0.266222	0.281528	0.20866	0.24359	0.249152	0.243673	0.23976	0.267415
Ginkgo biloba	0.281633	0.273098	0.15436	0.290909	0.233989	0.226179	0.268354	0.271478
Amborella trichopoda	0.275369	0.320902	0.16392	0.239809	0.214713	0.271531	0.261962	0.251794
Asparagus officinalis	0.260837	0.246637	0.237668	0.254858	0.229799	0.237739	0.277908	0.254554
Musa acuminata	0.238289	0.260692	0.211813	0.289206	0.248817	0.230464	0.250142	0.270577
Oryza glaberrima	0.281533	0.266202	0.18676	0.265505	0.250069	0.246217	0.220083	0.283631
Oryza sativa ssp. Indica	0.261004	0.299442	0.208927	0.230626	0.237612	0.253656	0.257311	0.251422
Oryza sativa ssp. Japonica	0.279227	0.26092	0.178319	0.281534	0.242489	0.270899	0.209051	0.277561
Brachypodium distachyon	0.256824	0.282465	0.170802	0.289909	0.24454	0.268806	0.208951	0.277703
Triticum aestivum	0.254814	0.25464	0.199133	0.291414	0.241798	0.252216	0.22535	0.280636
Hordeum vulgare	0.245614	0.289891	0.208855	0.255639	0.226556	0.265957	0.257683	0.249803
Eragrostis tef	0.238482	0.260163	0.226287	0.275068	0.241591	0.231337	0.248564	0.278507
Panicum virgatum	0.254064	0.300421	0.166767	0.278748	0.240931	0.231998	0.250135	0.276936
Cenchrus americanus	0.239044	0.266932	0.225764	0.26826	0.247605	0.23298	0.230459	0.288956
Zea mays	0.25053	0.272277	0.20739	0.269802	0.231794	0.261066	0.229891	0.277249
Sorghum bicolor	0.244221	0.285427	0.137688	0.332663	0.237142	0.242638	0.235571	0.284649
Nelumbo nucifera	0.246679	0.208729	0.206831	0.337761	0.240291	0.231796	0.263754	0.264159
Chenopodium quinoa	0.294054	0.269341	0.231375	0.205229	0.230403	0.246641	0.267357	0.255599
Silene latifolia	0.27619	0.32381	0.136054	0.263946	0.242678	0.240167	0.245188	0.271967
Camellia sinensis	0.212995	0.295344	0.254691	0.23697	0.230224	0.262575	0.263461	0.24374
Panax notoginseng	0.303523	0.248632	0.159371	0.288475	0.260417	0.228365	0.253606	0.257612
Helianthus annuus	0.311421	0.242897	0.217827	0.227855	0.238192	0.256737	0.264271	0.2408
Lactuca sativa	0.286948	0.297243	0.174693	0.241116	0.225453	0.273539	0.236107	0.264901
Carthamus tinctorius	0.305882	0.236166	0.159477	0.298475	0.259243	0.238052	0.233093	0.269612
Coffea arabica	0.206667	0.23	0.326667	0.236667	0.213108	0.251177	0.297881	0.237834
Olea europaea	0.254248	0.237257	0.18932	0.319175	0.250696	0.238553	0.244877	0.265874
Nicotiana tabacum	0.241631	0.286046	0.178323	0.294001	0.242294	0.256366	0.225811	0.275529
Nicotiana benthamiana	0.264804	0.294972	0.173184	0.267039	0.221519	0.335443	0.186709	0.256329
Nicotiana attenuata	0.257713	0.277677	0.15729	0.30732	0.252848	0.254318	0.233738	0.259096
Capsicum annuum	0.252851	0.301934	0.234011	0.211205	0.230722	0.264688	0.25	0.25459
Solanum tuberosum	0.261905	0.310476	0.17619	0.251429	0.237281	0.240859	0.264706	0.257154
Solanum lycopersicum	0.274537	0.325183	0.15613	0.244149	0.240666	0.258325	0.241423	0.259586
Solanum pennellii	0.280395	0.270525	0.163302	0.285778	0.236278	0.254016	0.254351	0.255355
Vitis vinifera	0.272016	0.230528	0.190215	0.307241	0.246805	0.231752	0.247089	0.274354
Eucalyptus grandis	0.244546	0.262916	0.243398	0.249139	0.242038	0.238057	0.261943	0.257962
Citrus reticulata	0.240741	0.231481	0.308642	0.219136	0.212559	0.268972	0.278711	0.239758
Citrus sinensis	0.265424	0.286128	0.173085	0.275362	0.236324	0.256804	0.2436	0.263271
Citrus maxima	0.265758	0.219761	0.190801	0.32368	0.236144	0.263725	0.238771	0.261361
Hibiscus syriacus	0.252482	0.304492	0.215603	0.227423	0.227425	0.254687	0.269177	0.248711
Gossypium hirsutum	0.287734	0.294346	0.160055	0.257866	0.240749	0.253084	0.251402	0.254766
Gossypium barbadense	0.27027	0.247748	0.198198	0.283784	0.251536	0.241093	0.229269	0.278102
Carica papaya	0.300613	0.228528	0.154908	0.315951	0.235549	0.234104	0.258671	0.271676
Moringa oleifera	0.239754	0.241803	0.223361	0.295082	0.232729	0.247452	0.259909	0.259909
Capsella rubella	0.230453	0.320302	0.1893	0.259945	0.22806	0.241476	0.242594	0.28787
Camelina sativa	0.208809	0.323002	0.233279	0.23491	0.242821	0.237949	0.260769	0.258462
Arabidopsis lyrata	0.284995	0.295065	0.154582	0.265358	0.244812	0.253651	0.224058	0.277479
Arabidopsis thaliana	0.27547	0.323442	0.16271	0.238378	0.246224	0.254532	0.23074	0.268505
Eutrema salsugineum	0.290584	0.292208	0.202922	0.214286	0.245506	0.233146	0.247191	0.274157
Brassica rapa	0.261159	0.32811	0.180437	0.230294	0.249625	0.232884	0.236632	0.28086
Brassica napus	0.204887	0.265977	0.171053	0.358083	0.252149	0.230303	0.248485	0.269063
Brassica juncea	0.33299	0.252577	0.169072	0.245361	0.249628	0.226244	0.247691	0.276437
Populus euphratica	0.315	0.2575	0.14	0.2875	0.244082	0.237319	0.26929	0.249308
Populus trichocarpa	0.294997	0.269727	0.184116	0.25116	0.239735	0.239735	0.267016	0.253513
Ricinus communis	0.221843	0.288396	0.15529	0.334471	0.250863	0.22382	0.241082	0.284235
Jatropha curcas	0.283096	0.299389	0.205703	0.211813	0.233513	0.242261	0.250336	0.27389
Manihot esculenta	0.268234	0.280289	0.160338	0.291139	0.237443	0.242546	0.262154	0.257857
Hevea brasiliensis	0.248304	0.306649	0.160109	0.284939	0.247921	0.228334	0.257312	0.266434
Citrullus lanatus	0.277526	0.242836	0.218703	0.260935	0.250668	0.228406	0.240873	0.280053
Humulus lupulus	0.257143	0.278571	0.194643	0.269643	0.235758	0.239533	0.261839	0.262869
Fragaria x ananassa	0.308734	0.24306	0.204469	0.243737	0.22679	0.266522	0.255311	0.251377
Fragaria vesca	0.248495	0.301806	0.212382	0.237317	0.232812	0.266279	0.249545	0.251364
Malus domestica	0.212667	0.316	0.24	0.231333	0.254241	0.23049	0.244062	0.271207
Prunus avium	0.218549	0.297521	0.212121	0.271809	0.243551	0.248862	0.246965	0.260622
Prunus dulcis	0.318907	0.298405	0.179954	0.202733	0.244565	0.243116	0.257246	0.255072
Prunus persica	0.292404	0.27957	0.163371	0.264655	0.256109	0.247964	0.238311	0.257617
Juglans regia	0.225441	0.301008	0.217884	0.255668	0.216905	0.255874	0.274785	0.252436
Fagus sylvatica	0.231368	0.315907	0.159066	0.29366	0.246749	0.230228	0.237258	0.285764
Lotus japonicus	0.28251	0.283922	0.155294	0.278275	0.225934	0.26116	0.242029	0.270878
Arachis duranensis	0.303462	0.256619	0.221996	0.217923	0.232008	0.261701	0.251132	0.255159
Arachis monticola	0.237313	0.264179	0.197015	0.301493	0.233703	0.253585	0.254889	0.257823
Arachis ipaensis	0.264151	0.253859	0.176672	0.305317	0.233151	0.268215	0.244536	0.254098
Cicer arietinum	0.246111	0.296826	0.210019	0.247044	0.243322	0.243643	0.234631	0.278404
Medicago truncatula	0.286587	0.294884	0.159945	0.258585	0.242194	0.247398	0.235989	0.27442
Phaseolus vulgaris	0.187192	0.438424	0.229064	0.14532	0.232105	0.256247	0.245659	0.265989
Glycine max	0.295226	0.288139	0.172324	0.244312	0.246062	0.265478	0.221	0.267459
Cajanus cajan	0.27856	0.309859	0.167449	0.244131	0.234755	0.244719	0.259067	0.261459

## Sheet: Table S3
Table S3. Base composition of precursor sequences between SS-miRNA and NSS-miRNA
Organism	Adenine in precursor SS-miRNAs	Uracil in precursor SS-miRNAs	Cytosine in precursor SS-miRNAs	Guanine in precursor SS-miRNAs	Adenine in precursor NSS-miRNAs	Uracil in precursor SS-miRNAs	Cytosine in precursor NSS-miRNAs	Guanine in precursor NSS-miRNAs
Chlamydomonas reinhardtii	0.187514	0.198153	0.298499	0.315835	0.192308	0.197802	0.285714	0.324176
Volvox carteri	0.206846	0.238053	0.25868	0.296421	0.190074	0.321014	0.20169	0.287223
Physcomitrella patens	0.241863	0.286716	0.223186	0.248235	0.221055	0.274959	0.246489	0.257497
Selaginella moellendorffii	0.230023	0.260096	0.249908	0.259973	0.229889	0.283143	0.235515	0.251453
Salvinia cucullata	0.245464	0.246354	0.25756	0.250623	0.244059	0.294439	0.239781	0.221721
Picea abies	0.275197	0.306207	0.196652	0.221945	0.252983	0.275506	0.227908	0.243604
Ginkgo biloba	0.292423	0.293075	0.19958	0.214921	0.253054	0.287144	0.221793	0.23801
Amborella trichopoda	0.300107	0.321977	0.179174	0.198742	0.24785	0.28981	0.221918	0.240422
Asparagus officinalis	0.257373	0.289008	0.213762	0.239857	0.236348	0.301454	0.221997	0.2402
Musa acuminata	0.272828	0.248429	0.22329	0.255453	0.222759	0.271986	0.244876	0.260379
Oryza glaberrima	0.297151	0.303405	0.19319	0.206254	0.248597	0.29149	0.219076	0.240837
Oryza sativa ssp. Indica	0.284632	0.30927	0.202857	0.20324	0.248308	0.283055	0.224697	0.24394
Oryza sativa ssp. Japonica	0.29436	0.318037	0.184585	0.203018	0.263144	0.29699	0.207648	0.232218
Brachypodium distachyon	0.279658	0.299019	0.20484	0.216482	0.252405	0.28838	0.218449	0.240766
Triticum aestivum	0.257689	0.270259	0.226188	0.245864	0.222991	0.271421	0.24388	0.261708
Hordeum vulgare	0.305388	0.314906	0.193282	0.186424	0.203862	0.262441	0.256992	0.276705
Eragrostis tef	0.267191	0.285363	0.215619	0.231827	0.209219	0.266797	0.248066	0.275918
Panicum virgatum	0.289969	0.287201	0.206929	0.215901	0.206699	0.256009	0.257766	0.279527
Cenchrus americanus	0.250874	0.266247	0.231074	0.251805	0.20566	0.257522	0.260151	0.276667
Zea mays	0.254255	0.285602	0.213938	0.246205	0.222955	0.270691	0.245659	0.260695
Sorghum bicolor	0.27486	0.294643	0.203957	0.226541	0.214929	0.263518	0.253905	0.267648
Nelumbo nucifera	0.260569	0.293236	0.222521	0.223674	0.233216	0.285481	0.23717	0.244133
Chenopodium quinoa	0.289021	0.324133	0.189099	0.197747	0.268293	0.321941	0.200456	0.209311
Silene latifolia	0.294071	0.32078	0.182425	0.202724	0.262041	0.322205	0.200661	0.215093
Camellia sinensis	0.26206	0.303815	0.20831	0.225815	0.259699	0.321594	0.199318	0.219389
Panax notoginseng	0.290471	0.310552	0.18314	0.215836	0.26997	0.307804	0.205867	0.216359
Helianthus annuus	0.298923	0.302344	0.191468	0.207264	0.260214	0.319965	0.195306	0.224515
Lactuca sativa	0.290566	0.323475	0.18023	0.20573	0.26564	0.317342	0.193679	0.223339
Carthamus tinctorius	0.274257	0.285949	0.21095	0.228844	0.257008	0.30947	0.203125	0.230398
Coffea arabica	0.236546	0.331039	0.208385	0.22403	0.248018	0.302529	0.214194	0.235259
Olea europaea	0.279777	0.271535	0.214999	0.233689	0.253916	0.310605	0.209963	0.225516
Nicotiana tabacum	0.273195	0.30069	0.193768	0.232347	0.269006	0.323337	0.196374	0.211282
Nicotiana benthamiana	0.2789	0.320749	0.188762	0.211589	0.281429	0.330568	0.182833	0.205169
Nicotiana attenuata	0.277148	0.299546	0.195775	0.22753	0.285476	0.319629	0.190269	0.204626
Capsicum annuum	0.28464	0.323969	0.184232	0.207159	0.27223	0.325208	0.190088	0.212474
Solanum tuberosum	0.296079	0.346102	0.153222	0.204597	0.272749	0.323267	0.194821	0.209163
Solanum lycopersicum	0.291379	0.334852	0.166053	0.207717	0.282859	0.325601	0.184246	0.207295
Solanum pennellii	0.296578	0.317833	0.17457	0.211019	0.279845	0.328004	0.18379	0.208361
Vitis vinifera	0.267309	0.292564	0.195975	0.244153	0.239409	0.295279	0.225776	0.239536
Eucalyptus grandis	0.22789	0.25633	0.251193	0.264587	0.229426	0.280343	0.241563	0.248668
Citrus reticulata	0.275344	0.28035	0.207134	0.237171	0.260473	0.310486	0.207774	0.221267
Citrus sinensis	0.284564	0.314202	0.181962	0.219272	0.264314	0.304856	0.206098	0.224732
Citrus maxima	0.268947	0.293763	0.207243	0.230047	0.260924	0.310875	0.202503	0.225699
Hibiscus syriacus	0.283509	0.31459	0.187404	0.214497	0.243716	0.312441	0.215925	0.227918
Gossypium hirsutum	0.303494	0.326238	0.17872	0.191548	0.260459	0.313912	0.208381	0.217248
Gossypium barbadense	0.264011	0.305697	0.210283	0.220009	0.261017	0.314841	0.210078	0.214064
Carica papaya	0.266221	0.28293	0.207463	0.243386	0.257484	0.302001	0.214673	0.225841
Moringa oleifera	0.246069	0.312367	0.209945	0.231619	0.235322	0.302234	0.226052	0.236392
Capsella rubella	0.278337	0.304213	0.184341	0.233108	0.264099	0.328176	0.197828	0.209897
Camelina sativa	0.262175	0.350421	0.176492	0.210912	0.275474	0.3155	0.199782	0.209244
Arabidopsis lyrata	0.29416	0.31819	0.181538	0.206112	0.275548	0.325409	0.189642	0.209401
Arabidopsis thaliana	0.305538	0.33266	0.173966	0.187835	0.270665	0.326878	0.191922	0.210534
Eutrema salsugineum	0.284637	0.314788	0.207825	0.192749	0.267661	0.314118	0.205154	0.213067
Brassica rapa	0.29349	0.320879	0.182797	0.202835	0.267913	0.322065	0.196055	0.213968
Brassica napus	0.239727	0.295891	0.206277	0.258104	0.268216	0.317624	0.197414	0.216746
Brassica juncea	0.294438	0.279206	0.1955	0.230855	0.268678	0.318609	0.200816	0.211898
Populus euphratica	0.27788	0.324424	0.181106	0.21659	0.258187	0.300913	0.217286	0.223614
Populus trichocarpa	0.263096	0.290216	0.212174	0.234514	0.255859	0.304113	0.214786	0.225241
Ricinus communis	0.265907	0.311966	0.183286	0.238841	0.253601	0.313242	0.213546	0.219611
Jatropha curcas	0.28856	0.330245	0.174155	0.20704	0.251288	0.325739	0.207486	0.215487
Manihot esculenta	0.269945	0.321927	0.193276	0.214852	0.246311	0.307319	0.217681	0.228689
Hevea brasiliensis	0.281847	0.319268	0.195329	0.203556	0.242715	0.307394	0.2138	0.23609
Citrullus lanatus	0.280445	0.295905	0.197722	0.225929	0.258106	0.334081	0.205243	0.20257
Humulus lupulus	0.283804	0.32214	0.182764	0.211293	0.269696	0.322555	0.193411	0.214339
Fragaria x ananassa	0.281846	0.301721	0.20795	0.208483	0.250021	0.305886	0.215594	0.228499
Fragaria vesca	0.272401	0.300905	0.201741	0.224953	0.257463	0.300762	0.207323	0.234453
Malus domestica	0.275359	0.29989	0.200662	0.224089	0.257133	0.29516	0.21847	0.229237
Prunus avium	0.270088	0.316814	0.201239	0.211858	0.257634	0.308047	0.216762	0.217557
Prunus dulcis	0.309146	0.322027	0.182052	0.186775	0.252793	0.303262	0.223397	0.220547
Prunus persica	0.26126	0.319218	0.190681	0.228841	0.25769	0.304933	0.220363	0.217015
Juglans regia	0.259639	0.315142	0.198547	0.226672	0.246237	0.296042	0.219097	0.238624
Fagus sylvatica	0.28062	0.318913	0.188249	0.212219	0.250292	0.301225	0.220342	0.228141
Lotus japonicus	0.300012	0.315232	0.176814	0.207942	0.264517	0.310351	0.206257	0.218875
Arachis duranensis	0.274476	0.32874	0.196382	0.200402	0.270919	0.327445	0.197285	0.204351
Arachis monticola	0.27782	0.299366	0.220279	0.202535	0.273512	0.322766	0.200012	0.20371
Arachis ipaensis	0.291023	0.306747	0.18582	0.216409	0.27166	0.325879	0.199019	0.203443
Cicer arietinum	0.288964	0.314782	0.185748	0.210507	0.276348	0.329318	0.188612	0.205721
Medicago truncatula	0.309919	0.322797	0.175226	0.192058	0.270807	0.325318	0.191332	0.212543
Phaseolus vulgaris	0.300048	0.365972	0.157538	0.176442	0.248291	0.315018	0.216637	0.220054
Glycine max	0.30146	0.325211	0.174481	0.198848	0.271333	0.311163	0.202415	0.215089
Cajanus cajan	0.286619	0.330947	0.172632	0.209802	0.255822	0.306786	0.216641	0.220751

## Sheet: Table S4
Table S4. Base composition of first base in mature sequences between SS-miRNA and NSS-miRNA
Organism	Adenine in mature SS-miRNAs	Uracil in mature SS-miRNAs	Cytosine in mature SS-miRNAs	Guanine in mature SS-miRNAs	Adenine in mature NSS-miRNAs	Uracil in mature SS-miRNAs	Cytosine in mature NSS-miRNAs	Guanine in mature NSS-miRNAs
Chlamydomonas reinhardtii	0.245161	0.6	0.103226	0.0516129	0	1	0	0
Volvox carteri	0.0582011	0.597884	0.15873	0.185185	0.0909091	0.909091	0	0
Physcomitrella patens	0.194444	0.555556	0.183333	0.0666667	0.115385	0.576923	0.282051	0.025641
Selaginella moellendorffii	0.22093	0.465116	0.139535	0.174419	0.0204082	0.795918	0.0816327	0.102041
Salvinia cucullata	0.1	0.42	0.46	0.02	0.172414	0.655172	0.103448	0.0689655
Picea abies	0.212707	0.635359	0.0856354	0.0662983	0.0928962	0.814208	0.0874317	0.00546448
Ginkgo biloba	0.265625	0.664062	0.0546875	0.015625	0.105263	0.657895	0.171053	0.0657895
Amborella trichopoda	0.122642	0.688679	0.122642	0.0660377	0.0625	0.85	0.0625	0.025
Asparagus officinalis	0.031746	0.650794	0.285714	0.031746	0.166667	0.77451	0.0196078	0.0392157
Musa acuminata	0.173913	0.478261	0.26087	0.0869565	0.111554	0.756972	0.111554	0.0199203
Oryza glaberrima	0.323529	0.514706	0.132353	0.0294118	0.196532	0.66474	0.104046	0.0346821
Oryza sativa ssp. Indica	0.236842	0.381579	0.144737	0.236842	0.163793	0.612069	0.181034	0.0431034
Oryza sativa ssp. Japonica	0.286604	0.507788	0.11838	0.0872274	0.227273	0.612299	0.101604	0.0588235
Brachypodium distachyon	0.200873	0.502183	0.244541	0.0524017	0.158192	0.717514	0.0677966	0.0564972
Triticum aestivum	0.232902	0.519409	0.18854	0.0591497	0.0747126	0.727969	0.0977011	0.0996169
Hordeum vulgare	0.578947	0.350877	0.0175439	0.0526316	0.0413223	0.710744	0.0578512	0.190083
Eragrostis tef	0.0571429	0.6	0.171429	0.171429	0.0854701	0.863248	0.034188	0.017094
Panicum virgatum	0.265823	0.708861	0.0253165	0	0.107955	0.784091	0.0681818	0.0397727
Cenchrus americanus	0.228571	0.628571	0.0285714	0.114286	0.136842	0.810526	0.0315789	0.0210526
Zea mays	0.21673	0.520913	0.178707	0.0836502	0.0792079	0.826733	0.0693069	0.0247525
Sorghum bicolor	0.170213	0.680851	0.12766	0.0212766	0.0819672	0.819672	0.057377	0.0409836
Nelumbo nucifera	0.28	0.2	0.4	0.12	0.0677966	0.788136	0.110169	0.0338983
Chenopodium quinoa	0.030303	0.659091	0.151515	0.159091	0.111111	0.684211	0.128655	0.0760234
Silene latifolia	0.142857	0.714286	0.0571429	0.0857143	0.0877193	0.824561	0.0701754	0.0175439
Camellia sinensis	0.139706	0.602941	0.235294	0.0220588	0.11215	0.775701	0.0981308	0.0140187
Panax notoginseng	0.295203	0.490775	0.143911	0.0701107	0.151261	0.705882	0.109244	0.0336134
Helianthus annuus	0.0705882	0.658824	0.176471	0.0941176	0.0731707	0.731707	0.103659	0.0914634
Lactuca sativa	0.310345	0.441379	0.151724	0.0965517	0.0718563	0.640719	0.179641	0.107784
Carthamus tinctorius	0.0917431	0.724771	0.0733945	0.110092	0.0841121	0.850467	0.0373832	0.0280374
Coffea arabica	0.142857	0.428571	0.142857	0.285714	0.0743802	0.785124	0.0743802	0.0661157
Olea europaea	0.371795	0.384615	0.153846	0.0897436	0.148936	0.781915	0.0638298	0.00531915
Nicotiana tabacum	0.330986	0.394366	0.232394	0.0422535	0.084507	0.721127	0.126761	0.0676056
Nicotiana benthamiana	0.372093	0.372093	0.209302	0.0465116	0.2	0.766667	0	0.0333333
Nicotiana attenuata	0.217949	0.717949	0.0384615	0.025641	0.153846	0.761538	0.0538462	0.0307692
Capsicum annuum	0.159574	0.585106	0.180851	0.0744681	0.0774194	0.741935	0.167742	0.0129032
Solanum tuberosum	0.306122	0.489796	0.163265	0.0408163	0.133333	0.775	0.0833333	0.00833333
Solanum lycopersicum	0.266667	0.585185	0.0962963	0.0518519	0.116402	0.687831	0.148148	0.047619
Solanum pennellii	0.361905	0.285714	0.161905	0.190476	0.0909091	0.72028	0.111888	0.0769231
Vitis vinifera	0.231405	0.31405	0.214876	0.239669	0.0654762	0.744048	0.14881	0.0416667
Eucalyptus grandis	0.0487805	0.585366	0.292683	0.0731707	0	0.866667	0.0333333	0.1
Citrus reticulata	0.133333	0.2	0.4	0.266667	0.0992908	0.652482	0.184397	0.0638298
Citrus sinensis	0.27193	0.447368	0.201754	0.0789474	0.113636	0.659091	0.164773	0.0625
Citrus maxima	0.214286	0.464286	0.142857	0.178571	0.116667	0.666667	0.161111	0.0555556
Hibiscus syriacus	0.24	0.48	0.17	0.11	0.112263	0.803109	0.0673575	0.0172712
Gossypium hirsutum	0.163462	0.495192	0.197115	0.144231	0.122931	0.742317	0.0898345	0.0449173
Gossypium barbadense	0.333333	0.380952	0.142857	0.142857	0.165049	0.68932	0.116505	0.0291262
Carica papaya	0.225806	0.548387	0.0645161	0.16129	0.0909091	0.742424	0.166667	0
Moringa oleifera	0	0.304348	0.304348	0.391304	0.0823529	0.8	0.0941176	0.0235294
Capsella rubella	0.217391	0.434783	0.231884	0.115942	0.0823529	0.741176	0.129412	0.0470588
Camelina sativa	0.0689655	0.206897	0.0344828	0.689655	0.156757	0.697297	0.0972973	0.0486486
Arabidopsis lyrata	0.290323	0.462366	0.129032	0.11828	0.0806452	0.766129	0.112903	0.0403226
Arabidopsis thaliana	0.263158	0.610526	0.0736842	0.0526316	0.119048	0.761905	0.0952381	0.0238095
Eutrema salsugineum	0.137931	0.793103	0.0689655	0	0.0588235	0.788235	0.129412	0.0235294
Brassica rapa	0.272727	0.555556	0.111111	0.0606061	0.0994764	0.764398	0.0890052	0.0471204
Brassica napus	0.36	0.5	0.02	0.12	0.142012	0.713018	0.0769231	0.0680473
Brassica juncea	0.304348	0.586957	0.108696	0	0.10625	0.73125	0.109375	0.053125
Populus euphratica	0.210526	0.526316	0.105263	0.157895	0.167742	0.63871	0.16129	0.0322581
Populus trichocarpa	0.195652	0.695652	0.0978261	0.0108696	0.121387	0.705202	0.138728	0.0346821
Ricinus communis	0.037037	0.740741	0.148148	0.0740741	0.108434	0.710843	0.144578	0.0361446
Jatropha curcas	0	0.73913	0.217391	0.0434783	0.112676	0.661972	0.169014	0.056338
Manihot esculenta	0.142857	0.597403	0.155844	0.103896	0.0960452	0.80226	0.0564972	0.0451977
Hevea brasiliensis	0.285714	0.428571	0.228571	0.0571429	0.0786517	0.752809	0.106742	0.0617978
Citrullus lanatus	0.16129	0.419355	0.258065	0.16129	0.111111	0.833333	0.00925926	0.0462963
Humulus lupulus	0.230769	0.653846	0.0384615	0.0769231	0.136691	0.669065	0.143885	0.0503597
Fragaria x ananassa	0.228571	0.3	0.342857	0.128571	0.0909091	0.793388	0.0991736	0.0165289
Fragaria vesca	0.145455	0.436364	0.309091	0.109091	0.122137	0.748092	0.0916031	0.0381679
Malus domestica	0.157143	0.585714	0.214286	0.0428571	0.126904	0.71066	0.0913706	0.071066
Prunus avium	0.153846	0.5	0.211538	0.134615	0.0714286	0.698413	0.166667	0.0634921
Prunus dulcis	0.238095	0.666667	0.047619	0.047619	0.0763359	0.618321	0.19084	0.114504
Prunus persica	0.235294	0.308824	0.404412	0.0514706	0.0573248	0.656051	0.248408	0.0382166
Juglans regia	0.162162	0.486486	0.189189	0.162162	0.0718563	0.766467	0.143713	0.0179641
Fagus sylvatica	0.380952	0.452381	0.0714286	0.0952381	0.0588235	0.794118	0.125	0.0220588
Lotus japonicus	0.285714	0.425249	0.169435	0.119601	0.227848	0.670886	0.0316456	0.0696203
Arachis duranensis	0.0434783	0.478261	0.391304	0.0869565	0.115789	0.705263	0.0631579	0.115789
Arachis monticola	0.09375	0.28125	0.15625	0.46875	0.0816327	0.693878	0.0952381	0.129252
Arachis ipaensis	0.107143	0.357143	0.428571	0.107143	0.12381	0.714286	0.0571429	0.104762
Cicer arietinum	0.4	0.277419	0.116129	0.206452	0.108108	0.763514	0.0945946	0.0337838
Medicago truncatula	0.191646	0.570025	0.144963	0.0933661	0.130802	0.780591	0.0590717	0.0295359
Phaseolus vulgaris	0	0.368421	0.526316	0.105263	0.106195	0.787611	0.0707965	0.0353982
Glycine max	0.272358	0.45122	0.166667	0.109756	0.133891	0.696653	0.129707	0.039749
Cajanus cajan	0.166667	0.733333	0.0333333	0.0666667	0.0833333	0.766667	0.1	0.05

## Sheet: Table S5
Table S5. Average length of mature and precursor sequences in 81 plants
Organism	Mature SS-miRNAs	Mature NSS-miRNAs	Precursor SS-miRNAs	Precursor NSS-miRNAs
Chlamydomonas reinhardtii	20.8323	20.5	121.097	91
Volvox carteri	21.1164	21.0909	108.508	86.0909
Physcomitrella patens	21.0222	20.8462	113.333	101.321
Selaginella moellendorffii	20.9651	20.9388	94.7326	108.837
Salvinia cucullata	20.84	21.069	112.44	145.103
Picea abies	21.116	20.9454	115.006	85.6448
Ginkgo biloba	21.0547	21.0592	107.961	95.3355
Amborella trichopoda	21.7547	20.9	122.943	95.925
Asparagus officinalis	21.2381	20.9902	88.8095	101.892
Musa acuminata	21.3478	21.0558	117.609	98.1713
Oryza glaberrima	21.1029	21.0116	105.809	110.237
Oryza sativa ssp. Indica	21.2237	21.2241	137.25	109.534
Oryza sativa ssp. Japonica	21.6106	21.2701	121.178	103.489
Brachypodium distachyon	21.1179	20.9548	104.651	117.469
Triticum aestivum	21.3124	20.9636	94.4122	100.789
Hordeum vulgare	21	20.9752	125.351	103.132
Eragrostis tef	21.0857	20.8376	116.343	104.949
Panicum virgatum	21.0253	20.9886	133.253	109.926
Cenchrus americanus	21.5143	20.8737	122.657	100.063
Zea mays	21.5057	20.802	115.719	114.916
Sorghum bicolor	21.1702	20.877	121.532	109.148
Nelumbo nucifera	21.08	20.9492	104.08	98.5847
Chenopodium quinoa	21.1515	20.8889	86.7348	112.93
Silene latifolia	21	20.9649	107.029	100.895
Camellia sinensis	21.1618	21.0888	142.816	111.056
Panax notoginseng	21.5793	20.9748	122.565	109.723
Helianthus annuus	21.1176	21.0427	116.929	105.213
Lactuca sativa	20.7655	20.7964	111.703	111.15
Carthamus tinctorius	21.055	20.729	128.798	98.6916
Coffea arabica	21.4286	21.0579	114.143	109.463
Olea europaea	21.1282	21.0266	110.436	94.3936
Nicotiana tabacum	21.2465	21.0197	80.6972	98.8254
Nicotiana benthamiana	20.814	21.0667	79.4651	104.467
Nicotiana attenuata	21.1923	20.9308	90.4359	106.085
Capsicum annuum	21.4574	21.0839	117.394	103.755
Solanum tuberosum	21.4286	20.9667	90.5714	104.583
Solanum lycopersicum	21.2074	20.9735	110.585	107.201
Solanum pennellii	21.2286	20.8951	124.114	106.727
Vitis vinifera	21.1157	20.9583	106.355	94.0119
Eucalyptus grandis	21.2439	20.9333	132.927	112.6
Citrus reticulata	21.6	21.1206	106.533	105.652
Citrus sinensis	21.1842	21.0852	116.614	100.625
Citrus maxima	20.9643	21.15	106.5	102.989
Hibiscus syriacus	21.15	21.0967	97.82	97.6321
Gossypium hirsutum	21.0865	21.0827	122.183	103.182
Gossypium barbadense	21.1429	21.0744	102.81	99.8706
Carica papaya	21.0323	20.9697	115.839	97.6818
Moringa oleifera	21.2174	20.7765	104.913	102.365
Capsella rubella	21.1304	21.0471	132.507	107.224
Camelina sativa	21.1379	21.0811	94.1724	109.124
Arabidopsis lyrata	21.3548	20.9839	118.581	104.484
Arabidopsis thaliana	21.2842	21.0159	119.926	105.325
Eutrema salsugineum	21.2414	20.9412	96.069	104.082
Brassica rapa	21.2727	20.9529	115.434	101.131
Brassica napus	21.28	20.9911	97.68	96.1095
Brassica juncea	21.087	20.9812	155.565	100.388
Populus euphratica	21.0526	20.9871	114.211	98.9032
Populus trichocarpa	21.0761	20.9769	111.424	100.624
Ricinus communis	21.7037	20.9398	78	95.3494
Jatropha curcas	21.3478	20.9296	93.8696	103.859
Manihot esculenta	21.5455	21.0339	129.416	96.4972
Hevea brasiliensis	21.0571	20.9382	107.657	100.062
Citrullus lanatus	21.3871	20.7963	118.935	107.37
Humulus lupulus	21.5385	20.964	130.308	111.266
Fragaria x ananassa	21.1	21.0083	107.1	99.2645
Fragaria vesca	21.1455	20.9847	106.527	98.2061
Malus domestica	21.4286	20.9442	116.529	103.721
Prunus avium	20.9423	20.9206	109.904	99.8095
Prunus dulcis	20.9048	21.0687	110.905	101.794
Prunus persica	21.1985	21.1146	122.934	100.847
Juglans regia	21.4595	20.8982	145.108	103.036
Fagus sylvatica	21.4048	20.9191	81.4524	94.2721
Lotus japonicus	21.1794	20.8418	111.439	98.3165
Arachis duranensis	21.3478	20.9158	151.435	113.221
Arachis monticola	20.9375	20.8707	123.281	115.905
Arachis ipaensis	20.8214	20.9143	124.929	118.4
Cicer arietinum	20.7355	20.9932	122.11	98.7297
Medicago truncatula	21.3219	21.0802	125.543	96.6793
Phaseolus vulgaris	21.3684	20.8938	108.579	98.4071
Glycine max	21.7967	21.1192	118.61	105.153
Cajanus cajan	21.3	20.9083	121.067	91.2417

## Sheet: Table S6
Table S6. List of species and genome information for distribution and GO analysis.
Organism	Version	Link
Chlamydomonas reinhardtii	v5.5	https://phytozome.jgi.doe.gov/pz/portal.html#!info?alias=Org_Creinhardtii
Volvox carteri	v2.1	https://phytozome.jgi.doe.gov/pz/portal.html#!info?alias=Org_Vcarteri
Physcomitrella patens	v3.3	https://phytozome.jgi.doe.gov/pz/portal.html#!info?alias=Org_Ppatens
Selaginella moellendorffii	v1.0	https://phytozome.jgi.doe.gov/pz/portal.html#!info?alias=Org_Smoellendorffii
Amborella trichopoda	v1.0	https://phytozome.jgi.doe.gov/pz/portal.html#!info?alias=Org_Atrichopoda
Musa acuminata	v1	https://phytozome.jgi.doe.gov/pz/portal.html#!info?alias=Org_Macuminata
Oryza sativa ssp. Japonica	v7_JGI	https://phytozome.jgi.doe.gov/pz/portal.html#!info?alias=Org_Osativa
Brachypodium distachyon	v3.1	https://phytozome.jgi.doe.gov/pz/portal.html#!info?alias=Org_Bdistachyon
Panicum virgatum	v4.1	https://phytozome.jgi.doe.gov/pz/portal.html#!info?alias=Org_Pvirgatum_er
Lactuca sativa	v8	https://phytozome.jgi.doe.gov/pz/portal.html#!info?alias=Org_Lsativa_er
Solanum tuberosum	v4.03	https://phytozome.jgi.doe.gov/pz/portal.html#!info?alias=Org_Stuberosum
Solanum lycopersicum	SL3.0	http://plants.ensembl.org/Solanum_lycopersicum/Info/Index
Vitis vinifera	Genoscope.12X	https://phytozome.jgi.doe.gov/pz/portal.html#!info?alias=Org_Vvinifera
Citrus sinensis	v1.1	https://phytozome.jgi.doe.gov/pz/portal.html#!info?alias=Org_Csinensis
Carica papaya	v0.4	https://phytozome.jgi.doe.gov/pz/portal.html#!info?alias=Org_Cpapaya
Capsella rubella	v1.0	https://phytozome.jgi.doe.gov/pz/portal.html#!info?alias=Org_Crubella
Arabidopsis lyrata	v2.1	https://phytozome.jgi.doe.gov/pz/portal.html#!info?alias=Org_Alyrata
Arabidopsis thaliana	TAIR10	https://phytozome.jgi.doe.gov/pz/portal.html#!info?alias=Org_Athaliana
Eutrema salsugineum	v1.0	https://phytozome.jgi.doe.gov/pz/portal.html#!info?alias=Org_Esalsugineum
Brassica rapa	v1.3	https://phytozome.jgi.doe.gov/pz/portal.html#!info?alias=Org_BrapaFPsc
Populus trichocarpa	v3.1	https://phytozome.jgi.doe.gov/pz/portal.html#!info?alias=Org_Ptrichocarpa_er
Ricinus communis	v1.0	https://phytozome.jgi.doe.gov/pz/portal.html#!info?alias=Org_Rcommunis
Manihot esculenta	v6.1	https://phytozome.jgi.doe.gov/pz/portal.html#!info?alias=Org_Mesculenta
Fragaria vesca	v1.1	https://phytozome.jgi.doe.gov/pz/portal.html#!info?alias=Org_Fvesca
Prunus persica	v2.1	https://phytozome.jgi.doe.gov/pz/portal.html#!info?alias=Org_Ppersica
Phaseolus vulgaris	v2.1	https://phytozome.jgi.doe.gov/pz/portal.html#!info?alias=Org_Pvulgaris
Medicago truncatula	v1.0	https://phytozome.jgi.doe.gov/pz/portal.html#!info?alias=Org_Mtruncatula
Glycine max	v1	https://phytozome.jgi.doe.gov/pz/portal.html#!info?alias=Org_Gmax

## Sheet: Table S7
Table S7. Enriched GO terms related to biological process for the target genes of SS-miRNAs
Class	type	GO_Name	GO_ID	GO_Level	P_value	EnrichmentScore	HitsGenesCountsInSelectedSet	HitsGenesCountsInBackground	AllGenesCountsInSelectedSet	AllGenesCountsInBackground
Biological process	other	telomere maintenance	GO:0000723	8	5.54056e-09	1.64607	142	1194	33268	460459
Biological process	other	telomere organization	GO:0032200	7	5.54056e-09	1.64607	142	1194	33268	460459
Biological process	other	cellular response to stimulus	GO:0051716	3	1.7693e-06	1.10244	2044	25662	33268	460459
Biological process	metabolic	organonitrogen compound metabolic process	GO:1901564	4	4.71982e-06	1.03464	10840	145012	33268	460459
Biological process	transport	nuclear transport	GO:0051169	6	0.000291958	1.55357	66	588	33268	460459
Biological process	transport	nucleocytoplasmic transport	GO:0006913	7	0.000291958	1.55357	66	588	33268	460459
Biological process	other	glutaminyl-tRNA aminoacylation	GO:0006425	12	0.000311434	2.8496	14	68	33268	460459
Biological process	metabolic	carboxylic acid metabolic process	GO:0019752	6	0.000371284	1.09017	1405	17838	33268	460459
Biological process	metabolic	oxoacid metabolic process	GO:0043436	5	0.000632533	1.08543	1421	18120	33268	460459
Biological process	transport	organelle membrane fusion	GO:0090174	7	0.00066257	2.91387	12	57	33268	460459
Biological process	transport	vesicle fusion	GO:0006906	8	0.00066257	2.91387	12	57	33268	460459
Biological process	transport	vesicle fusion with Golgi apparatus	GO:0048280	9	0.00066257	2.91387	12	57	33268	460459
Biological process	transport	organelle fusion	GO:0048284	6	0.00066257	2.91387	12	57	33268	460459
Biological process	transport	membrane fusion	GO:0061025	6	0.00066257	2.91387	12	57	33268	460459
Biological process	metabolic	organic acid metabolic process	GO:0006082	4	0.000974633	1.08179	1425	18232	33268	460459
Biological process	metabolic	lipid metabolic process	GO:0006629	4	0.00141381	1.07754	1464	18805	33268	460459
Biological process	metabolic	glycerophospholipid metabolic process	GO:0006650	7	0.00179113	1.19545	263	3045	33268	460459
Biological process	metabolic	alpha-amino acid metabolic process	GO:1901605	8	0.00196695	1.17836	303	3559	33268	460459
Biological process	biosynthetic	carboxylic acid biosynthetic process	GO:0046394	7	0.00203059	1.13599	489	5958	33268	460459
Biological process	other	translational elongation	GO:0006414	7	0.00315883	1.34844	87	893	33268	460459
Biological process	other	arginyl-tRNA aminoacylation	GO:0006420	12	0.00317077	1.94942	20	142	33268	460459
Biological process	metabolic	DNA metabolic process	GO:0006259	7	0.00331016	1.0926	882	11173	33268	460459
Biological process	metabolic	glutamine family amino acid metabolic process	GO:0009064	9	0.00375452	1.27843	121	1310	33268	460459
Biological process	metabolic	phosphatidylinositol metabolic process	GO:0046488	8	0.00410105	1.18108	249	2918	33268	460459
Biological process	metabolic	monocarboxylic acid metabolic process	GO:0032787	7	0.00439936	1.11519	552	6851	33268	460459
Biological process	biosynthetic	small molecule biosynthetic process	GO:0044283	4	0.00451002	1.10136	693	8709	33268	460459
Biological process	metabolic	cellular lipid metabolic process	GO:0044255	5	0.00490695	1.09097	827	10492	33268	460459
Biological process	other	chromosome organization	GO:0051276	6	0.00566439	1.11211	543	6758	33268	460459
Biological process	metabolic	carbohydrate catabolic process	GO:0016052	5	0.00583778	1.16064	281	3351	33268	460459
Biological process	metabolic	purine nucleoside diphosphate metabolic process	GO:0009135	9	0.00715672	1.18087	215	2520	33268	460459
Biological process	metabolic	ADP metabolic process	GO:0046031	11	0.00715672	1.18087	215	2520	33268	460459
Biological process	metabolic	purine ribonucleoside diphosphate metabolic process	GO:0009179	10	0.00715672	1.18087	215	2520	33268	460459
Biological process	metabolic	ribonucleoside diphosphate metabolic process	GO:0009185	9	0.00715672	1.18087	215	2520	33268	460459
Biological process	other	glycolytic process	GO:0006096	13	0.00715672	1.18087	215	2520	33268	460459
Biological process	other	ATP generation from ADP	GO:0006757	12	0.00715672	1.18087	215	2520	33268	460459
Biological process	biosynthetic	organic acid biosynthetic process	GO:0016053	5	0.00724378	1.10876	536	6691	33268	460459
Biological process	transport	Golgi vesicle transport	GO:0048193	6	0.00742472	1.19002	195	2268	33268	460459
Biological process	biosynthetic	amine biosynthetic process	GO:0009309	6	0.00795359	1.39936	55	544	33268	460459
Biological process	biosynthetic	cellular biogenic amine biosynthetic process	GO:0042401	8	0.00795359	1.39936	55	544	33268	460459
Biological process	transport	protein targeting to membrane	GO:0006612	9	0.00908306	1.30454	82	870	33268	460459
Biological process	transport	establishment of protein localization to endoplasmic reticulum	GO:0072599	8	0.00966674	1.30793	79	836	33268	460459
Biological process	transport	protein targeting to ER	GO:0045047	9	0.00966674	1.30793	79	836	33268	460459
Biological process	other	protein alkylation	GO:0008213	8	0.00996266	1.21575	143	1628	33268	460459
Biological process	metabolic	protein methylation	GO:0006479	9	0.00996266	1.21575	143	1628	33268	460459
Biological process	biosynthetic	thiamine biosynthetic process	GO:0009228	8	0.0100561	1.61079	27	232	33268	460459
Biological process	metabolic	thiamine-containing compound metabolic process	GO:0042723	6	0.0100561	1.61079	27	232	33268	460459
Biological process	biosynthetic	thiamine-containing compound biosynthetic process	GO:0042724	7	0.0100561	1.61079	27	232	33268	460459
Biological process	metabolic	thiamine metabolic process	GO:0006772	7	0.0100561	1.61079	27	232	33268	460459
Biological process	other	biological_process	GO:0008150	0	0.0102558	1.00355	30790	424653	33268	460459
Biological process	metabolic	tricarboxylic acid metabolic process	GO:0072350	7	0.010992	1.48439	37	345	33268	460459
Biological process	transport	cytoplasmic microtubule organization	GO:0031122	8	0.0110286	2.10241	12	79	33268	460459
Biological process	transport	protein localization to nucleus	GO:0034504	7	0.0116387	1.48738	36	335	33268	460459
Biological process	transport	import into nucleus	GO:0051170	8	0.0116387	1.48738	36	335	33268	460459
Biological process	transport	protein import into nucleus	GO:0006606	9	0.0116387	1.48738	36	335	33268	460459
Biological process	other	peptidyl-arginine modification	GO:0018195	9	0.0129862	2.2324	10	62	33268	460459
Biological process	other	peptidyl-arginine methylation	GO:0018216	10	0.0129862	2.2324	10	62	33268	460459
Biological process	other	peptidyl-arginine N-methylation	GO:0035246	11	0.0129862	2.2324	10	62	33268	460459
Biological process	biosynthetic	cellular amino acid biosynthetic process	GO:0008652	8	0.0136098	1.1522	239	2871	33268	460459
Biological process	transport	Golgi organization	GO:0007030	6	0.0146122	1.78254	17	132	33268	460459
Biological process	metabolic	serine family amino acid metabolic process	GO:0009069	9	0.0152612	1.38704	47	469	33268	460459
Biological process	metabolic	pyruvate metabolic process	GO:0006090	8	0.0157154	1.14972	234	2817	33268	460459
Biological process	metabolic	glycerolipid metabolic process	GO:0046486	6	0.0177722	1.13167	282	3449	33268	460459
Biological process	metabolic	cellular amino acid metabolic process	GO:0006520	7	0.0182269	1.07845	723	9279	33268	460459
Biological process	metabolic	arginine metabolic process	GO:0006525	10	0.0248553	1.44955	31	296	33268	460459
Biological process	metabolic	fatty acid metabolic process	GO:0006631	8	0.0255739	1.11923	292	3611	33268	460459
Biological process	metabolic	nicotianamine metabolic process	GO:0030417	8	0.0256553	1.7035	16	130	33268	460459
Biological process	biosynthetic	nicotianamine biosynthetic process	GO:0030418	9	0.0256553	1.7035	16	130	33268	460459
Biological process	biosynthetic	tricarboxylic acid biosynthetic process	GO:0072351	8	0.0256553	1.7035	16	130	33268	460459
Biological process	metabolic	sulfur amino acid metabolic process	GO:0000096	5	0.0277804	1.29758	57	608	33268	460459
Biological process	other	microtubule polymerization	GO:0046785	9	0.0295702	1.64542	17	143	33268	460459
Biological process	other	microtubule nucleation	GO:0007020	8	0.0295702	1.64542	17	143	33268	460459
Biological process	other	tRNA wobble base modification	GO:0002097	12	0.0309404	2.76818	5	25	33268	460459
Biological process	other	tRNA wobble uridine modification	GO:0002098	13	0.0309404	2.76818	5	25	33268	460459
Biological process	transport	molybdate ion transport	GO:0015689	8	0.0311357	1.45148	28	267	33268	460459
Biological process	transport	retrograde vesicle-mediated transport, Golgi to endoplasmic reticulum	GO:0006890	7	0.0330837	1.53788	21	189	33268	460459
Biological process	other	response to pheromone	GO:0019236	5	0.0338667	1.92235	10	72	33268	460459
Biological process	other	tRNA aminoacylation for protein translation	GO:0006418	11	0.034405	1.12363	239	2944	33268	460459
Biological process	metabolic	purine ribonucleoside bisphosphate metabolic process	GO:0034035	10	0.0371565	1.39279	32	318	33268	460459
Biological process	metabolic	guanosine tetraphosphate metabolic process	GO:0015969	11	0.0371565	1.39279	32	318	33268	460459
Biological process	metabolic	glycine metabolic process	GO:0006544	10	0.0390333	1.43182	27	261	33268	460459
Biological process	transport	protein import	GO:0017038	7	0.0396645	1.20589	90	1033	33268	460459
Biological process	other	regulation of circadian rhythm	GO:0042752	4	0.0399462	1.94638	9	64	33268	460459
Biological process	other	rhythmic process	GO:0048511	2	0.0399462	1.94638	9	64	33268	460459
Biological process	other	circadian rhythm	GO:0007623	3	0.0399462	1.94638	9	64	33268	460459
Biological process	biosynthetic	cellulose biosynthetic process	GO:0030244	10	0.0403108	1.19176	101	1173	33268	460459
Biological process	other	regulation of cell shape	GO:0008360	7	0.0417489	2.56313	5	27	33268	460459
Biological process	other	regulation of cell morphogenesis	GO:0022604	6	0.0417489	2.56313	5	27	33268	460459
Biological process	metabolic	spermidine metabolic process	GO:0008216	9	0.0422031	1.39338	30	298	33268	460459
Biological process	biosynthetic	spermidine biosynthetic process	GO:0008295	10	0.0422031	1.39338	30	298	33268	460459
Biological process	metabolic	cellulose metabolic process	GO:0030243	9	0.0425548	1.18872	101	1176	33268	460459
Biological process	other	amino acid activation	GO:0043038	8	0.0431558	1.11353	249	3095	33268	460459
Biological process	other	tRNA aminoacylation	GO:0043039	10	0.0431558	1.11353	249	3095	33268	460459
Biological process	metabolic	malate metabolic process	GO:0006108	8	0.043293	1.47815	22	206	33268	460459
Biological process	biosynthetic	lipid biosynthetic process	GO:0008610	5	0.0447607	1.06365	713	9278	33268	460459
Biological process	other	macromolecule methylation	GO:0043414	6	0.0450428	1.13085	188	2301	33268	460459
Biological process	metabolic	sphingolipid metabolic process	GO:0006665	7	0.0451066	1.33711	37	383	33268	460459
Biological process	biosynthetic	sulfur compound biosynthetic process	GO:0044272	5	0.0457476	1.15931	131	1564	33268	460459
Biological process	metabolic	carboxylic acid catabolic process	GO:0046395	7	0.0459502	1.22796	70	789	33268	460459
Biological process	metabolic	organic acid catabolic process	GO:0016054	5	0.0459502	1.22796	70	789	33268	460459
Biological process	other	double-strand break repair via homologous recombination	GO:0000724	10	0.0470659	1.37949	30	301	33268	460459
Biological process	other	recombinational repair	GO:0000725	9	0.0470659	1.37949	30	301	33268	460459
Biological process	metabolic	polyamine metabolic process	GO:0006595	8	0.0480112	1.34192	35	361	33268	460459
Biological process	biosynthetic	polyamine biosynthetic process	GO:0006596	9	0.0480112	1.34192	35	361	33268	460459
Biological process	metabolic	phytochelatin metabolic process	GO:0046937	7	0.0480346	1.66603	13	108	33268	460459
Biological process	biosynthetic	phytochelatin biosynthetic process	GO:0046938	8	0.0480346	1.66603	13	108	33268	460459
Biological process	biosynthetic	sulfur amino acid biosynthetic process	GO:0000097	6	0.0487309	1.28008	48	519	33268	460459

## Sheet: Table S8
Table S8. Enriched GO terms related to biological process for the target genes of NSS-miRNAs
Class	Type	GO_Name	GO_ID	GO_Level	P_value	EnrichmentScore	HitsGenesCountsInSelectedSet	HitsGenesCountsInBackground	AllGenesCountsInSelectedSet	AllGenesCountsInBackground
Biological process	others	regulation of transcription, DNA-templated	GO:0006355	10	0	1.139	3766	44982	33846	460459
Biological process	others	regulation of gene expression	GO:0010468	6	0	1.12983	3925	47262	33846	460459
Biological process	biosynthetic	regulation of RNA biosynthetic process	GO:2001141	8	0	1.139	3766	44982	33846	460459
Biological process	metabolic	regulation of nucleobase-containing compound metabolic process	GO:0019219	6	0	1.13821	3797	45384	33846	460459
Biological process	others	regulation of nucleic acid-templated transcription	GO:1903506	9	0	1.139	3766	44982	33846	460459
Biological process	others	multicellular organismal process	GO:0032501	2	0	1.45109	682	6394	33846	460459
Biological process	development	developmental process	GO:0032502	2	0	1.85942	635	4646	33846	460459
Biological process	others	response to endogenous stimulus	GO:0009719	3	4.44089e-16	1.45278	524	4907	33846	460459
Biological process	others	response to hormone	GO:0009725	5	4.44089e-16	1.45278	524	4907	33846	460459
Biological process	biosynthetic	regulation of cellular macromolecule biosynthetic process	GO:2000112	7	5.55112e-16	1.13282	3799	45624	33846	460459
Biological process	biosynthetic	regulation of macromolecule biosynthetic process	GO:0010556	6	5.55112e-16	1.13282	3799	45624	33846	460459
Biological process	development	multicellular organism development	GO:0007275	4	5.55112e-16	1.56064	382	3330	33846	460459
Biological process	biosynthetic	regulation of biosynthetic process	GO:0009889	5	8.88178e-16	1.13287	3801	45646	33846	460459
Biological process	biosynthetic	regulation of cellular biosynthetic process	GO:0031326	6	8.88178e-16	1.13287	3801	45646	33846	460459
Biological process	metabolic	regulation of cellular metabolic process	GO:0031323	5	9.99201e-16	1.1259	3893	47040	33846	460459
Biological process	metabolic	regulation of metabolic process	GO:0019222	4	1.33227e-15	1.12316	4036	48887	33846	460459
Biological process	others	response to organic substance	GO:0010033	4	1.55431e-15	1.41132	541	5215	33846	460459
Biological process	metabolic	regulation of RNA metabolic process	GO:0051252	7	1.77636e-15	1.13789	3767	45038	33846	460459
Biological process	metabolic	regulation of nitrogen compound metabolic process	GO:0051171	5	6.88338e-15	1.12205	3848	46656	33846	460459
Biological process	metabolic	regulation of primary metabolic process	GO:0080090	5	6.88338e-15	1.12205	3848	46656	33846	460459
Biological process	metabolic	regulation of macromolecule metabolic process	GO:0060255	5	1.70974e-14	1.11753	3983	48488	33846	460459
Biological process	metabolic	cellular macromolecule metabolic process	GO:0044260	5	1.03051e-12	1.04802	13177	171053	33846	460459
Biological process	others	response to chemical	GO:0042221	3	4.67026e-12	1.27209	786	8406	33846	460459
Biological process	others	regulation of photosynthesis, light reaction	GO:0042548	7	2.5796e-11	3.42427	37	147	33846	460459
Biological process	others	photosystem II stabilization	GO:0042549	8	2.5796e-11	3.42427	37	147	33846	460459
Biological process	others	regulation of photosynthesis	GO:0010109	6	2.5796e-11	3.42427	37	147	33846	460459
Biological process	metabolic	regulation of generation of precursor metabolites and energy	GO:0043467	6	2.5796e-11	3.42427	37	147	33846	460459
Biological process	others	transcription, DNA-templated	GO:0006351	10	3.36247e-11	1.09728	4174	51751	33846	460459
Biological process	others	nucleic acid-templated transcription	GO:0097659	9	3.36247e-11	1.09728	4174	51751	33846	460459
Biological process	biosynthetic	RNA biosynthetic process	GO:0032774	8	3.82508e-11	1.09686	4182	51870	33846	460459
Biological process	metabolic	superoxide metabolic process	GO:0006801	5	5.07976e-11	2.12571	85	544	33846	460459
Biological process	metabolic	reactive oxygen species metabolic process	GO:0072593	4	5.07976e-11	2.12571	85	544	33846	460459
Biological process	others	cellular response to chemical stress	GO:0062197	5	1.48266e-10	4.90655	22	61	33846	460459
Biological process	others	response to light intensity	GO:0009642	6	1.48266e-10	4.90655	22	61	33846	460459
Biological process	others	response to high light intensity	GO:0009644	7	1.48266e-10	4.90655	22	61	33846	460459
Biological process	others	cellular response to abiotic stimulus	GO:0071214	5	1.48266e-10	4.90655	22	61	33846	460459
Biological process	others	cellular response to environmental stimulus	GO:0104004	4	1.48266e-10	4.90655	22	61	33846	460459
Biological process	others	cellular response to oxidative stress	GO:0034599	6	1.48266e-10	4.90655	22	61	33846	460459
Biological process	others	cellular response to radiation	GO:0071478	6	1.48266e-10	4.90655	22	61	33846	460459
Biological process	others	cellular response to light stimulus	GO:0071482	7	1.48266e-10	4.90655	22	61	33846	460459
Biological process	others	cellular response to light intensity	GO:0071484	8	1.48266e-10	4.90655	22	61	33846	460459
Biological process	others	cellular response to high light intensity	GO:0071486	9	1.48266e-10	4.90655	22	61	33846	460459
Biological process	others	regulation of cellular process	GO:0050794	4	1.01459e-09	1.07514	5495	69532	33846	460459
Biological process	others	regulation of biological process	GO:0050789	3	2.63972e-09	1.07179	5653	71755	33846	460459
Biological process	biosynthetic	nucleobase-containing compound biosynthetic process	GO:0034654	6	3.55299e-09	1.08226	4463	56102	33846	460459
Biological process	others	biological regulation	GO:0065007	2	7.51476e-09	1.0686	5774	73510	33846	460459
Biological process	metabolic	macromolecule metabolic process	GO:0043170	4	7.00523e-08	1.03076	15561	205383	33846	460459
Biological process	biosynthetic	organic cyclic compound biosynthetic process	GO:1901362	5	1.66401e-07	1.06802	4910	62544	33846	460459
Biological process	development	anatomical structure development	GO:0048856	3	2.36853e-07	1.29326	383	4029	33846	460459
Biological process	biosynthetic	aromatic compound biosynthetic process	GO:0019438	5	4.8688e-07	1.06698	4689	59787	33846	460459
Biological process	biosynthetic	heterocycle biosynthetic process	GO:0018130	5	5.98122e-07	1.06621	4712	60124	33846	460459
Biological process	metabolic	sucrose metabolic process	GO:0005985	7	6.57505e-07	1.61435	110	927	33846	460459
Biological process	transport	cytosolic transport	GO:0016482	6	1.49888e-06	2.14552	44	279	33846	460459
Biological process	transport	retrograde transport, endosome to Golgi	GO:0042147	7	1.49888e-06	2.14552	44	279	33846	460459
Biological process	transport	endosomal transport	GO:0016197	6	1.49888e-06	2.14552	44	279	33846	460459
Biological process	metabolic	primary metabolic process	GO:0044238	3	3.98713e-06	1.02096	19154	255231	33846	460459
Biological process	metabolic	cellular metabolic process	GO:0044237	3	5.31671e-06	1.02326	17176	228360	33846	460459
Biological process	metabolic	disaccharide metabolic process	GO:0005984	6	6.52676e-06	1.34239	223	2260	33846	460459
Biological process	transport	inorganic anion transport	GO:0015698	7	6.76985e-06	1.38453	184	1808	33846	460459
Biological process	metabolic	cellular carbohydrate metabolic process	GO:0044262	5	8.64239e-06	1.19612	559	6358	33846	460459
Biological process	others	response to radiation	GO:0009314	4	2.02399e-05	1.66538	71	580	33846	460459
Biological process	transport	chloride transport	GO:0006821	8	7.97369e-05	1.58394	73	627	33846	460459
Biological process	metabolic	nucleic acid metabolic process	GO:0090304	6	8.07208e-05	1.04384	6024	78512	33846	460459
Biological process	others	organelle localization	GO:0051640	4	8.19862e-05	1.45043	108	1013	33846	460459
Biological process	transport	organelle localization by membrane tethering	GO:0140056	5	0.000103949	1.51558	85	763	33846	460459
Biological process	transport	membrane docking	GO:0022406	3	0.000103949	1.51558	85	763	33846	460459
Biological process	transport	vesicle docking	GO:0048278	6	0.000103949	1.51558	85	763	33846	460459
Biological process	others	response to light stimulus	GO:0009416	5	0.000156226	1.60053	64	544	33846	460459
Biological process	metabolic	RNA metabolic process	GO:0016070	7	0.000172371	1.04535	5220	67935	33846	460459
Biological process	metabolic	oligosaccharide metabolic process	GO:0009311	5	0.000287729	1.25234	234	2542	33846	460459
Biological process	others	response to abiotic stimulus	GO:0009628	3	0.000314773	1.39024	112	1096	33846	460459
Biological process	others	biological adhesion	GO:0022610	2	0.000411528	2.48685	17	93	33846	460459
Biological process	others	cell adhesion	GO:0007155	3	0.000411528	2.48685	17	93	33846	460459
Biological process	others	nucleotide salvage	GO:0043173	10	0.000487258	2.02124	26	175	33846	460459
Biological process	others	purine nucleotide salvage	GO:0032261	11	0.000487258	2.02124	26	175	33846	460459
Biological process	others	IMP salvage	GO:0032264	13	0.000487258	2.02124	26	175	33846	460459
Biological process	others	purine ribonucleotide salvage	GO:0106380	12	0.000487258	2.02124	26	175	33846	460459
Biological process	others	purine-containing compound salvage	GO:0043101	7	0.000532244	2.00976	26	176	33846	460459
Biological process	metabolic	nitrogen compound metabolic process	GO:0006807	3	0.000608887	1.01764	16538	221091	33846	460459
Biological process	others	microtubule organizing center organization	GO:0031023	5	0.000719567	2.00067	25	170	33846	460459
Biological process	others	cellular response to chemical stimulus	GO:0070887	4	0.00085814	1.69	40	322	33846	460459
Biological process	transport	lipid localization	GO:0010876	4	0.000887183	1.32753	125	1281	33846	460459
Biological process	transport	lipid transport	GO:0006869	6	0.000887183	1.32753	125	1281	33846	460459
Biological process	others	tropism	GO:0009606	4	0.00136464	1.9435	24	168	33846	460459
Biological process	biosynthetic	'de novo' pyrimidine nucleobase biosynthetic process	GO:0006207	10	0.00162372	2.52656	13	70	33846	460459
Biological process	others	DNA synthesis involved in DNA repair	GO:0000731	9	0.00272107	2.38999	13	74	33846	460459
Biological process	others	postreplication repair	GO:0006301	9	0.00272107	2.38999	13	74	33846	460459
Biological process	biosynthetic	DNA biosynthetic process	GO:0071897	8	0.00272107	2.38999	13	74	33846	460459
Biological process	biosynthetic	translesion synthesis	GO:0019985	10	0.00272107	2.38999	13	74	33846	460459
Biological process	others	centrosome cycle	GO:0007098	6	0.00315582	2.13404	16	102	33846	460459
Biological process	others	spindle assembly	GO:0051225	9	0.00363473	1.51912	45	403	33846	460459
Biological process	metabolic	nucleobase-containing compound metabolic process	GO:0006139	5	0.00382966	1.02872	6707	88698	33846	460459
Biological process	others	obsolete oxidation-reduction process	GO:0055114	0	0.00422799	1.0378	4174	54717	33846	460459
Biological process	metabolic	coenzyme A metabolic process	GO:0015936	11	0.0044934	1.48077	48	441	33846	460459
Biological process	others	response to blue light	GO:0009637	6	0.00487492	2.23872	13	79	33846	460459
Biological process	others	phototropism	GO:0009638	7	0.00487492	2.23872	13	79	33846	460459
Biological process	metabolic	nucleoside bisphosphate metabolic process	GO:0033865	8	0.00633014	1.30033	93	973	33846	460459
Biological process	metabolic	ribonucleoside bisphosphate metabolic process	GO:0033875	9	0.00633014	1.30033	93	973	33846	460459
Biological process	metabolic	purine nucleoside bisphosphate metabolic process	GO:0034032	9	0.00633014	1.30033	93	973	33846	460459
Biological process	metabolic	organic substance metabolic process	GO:0071704	3	0.00684229	1.0109	19985	268954	33846	460459
Biological process	biosynthetic	porphyrin-containing compound biosynthetic process	GO:0006779	7	0.00785322	1.38675	58	569	33846	460459
Biological process	metabolic	asparagine metabolic process	GO:0006528	10	0.00945101	1.61816	27	227	33846	460459
Biological process	biosynthetic	asparagine biosynthetic process	GO:0006529	11	0.00945101	1.61816	27	227	33846	460459
Biological process	transport	exocytic process	GO:0140029	3	0.0100771	1.34391	65	658	33846	460459
Biological process	transport	vesicle docking involved in exocytosis	GO:0006904	7	0.0100771	1.34391	65	658	33846	460459
Biological process	others	pentose-phosphate shunt	GO:0006098	7	0.0119609	1.48413	36	330	33846	460459
Biological process	others	NADPH regeneration	GO:0006740	5	0.0119609	1.48413	36	330	33846	460459
Biological process	metabolic	glucose 6-phosphate metabolic process	GO:0051156	6	0.0124946	1.47965	36	331	33846	460459
Biological process	others	negative regulation of gene expression	GO:0010629	7	0.0128328	1.21167	136	1527	33846	460459
Biological process	transport	hormone transport	GO:0009914	5	0.0161488	2.15945	10	63	33846	460459
Biological process	transport	auxin transport	GO:0060918	6	0.0161488	2.15945	10	63	33846	460459
Biological process	biosynthetic	cellular macromolecule biosynthetic process	GO:0034645	6	0.0177783	1.02403	6058	80482	33846	460459
Biological process	biosynthetic	macromolecule biosynthetic process	GO:0009059	5	0.0185894	1.02382	6061	80539	33846	460459
Biological process	others	asymmetric cell division	GO:0008356	4	0.0198164	2.093	10	65	33846	460459
Biological process	others	radial pattern formation	GO:0009956	5	0.0198164	2.093	10	65	33846	460459
Biological process	others	regionalization	GO:0003002	4	0.0198164	2.093	10	65	33846	460459
Biological process	others	pattern specification process	GO:0007389	3	0.0198164	2.093	10	65	33846	460459
Biological process	metabolic	porphyrin-containing compound metabolic process	GO:0006778	6	0.0209093	1.27709	72	767	33846	460459
Biological process	others	mitotic chromosome condensation	GO:0007076	10	0.0213936	1.44822	33	310	33846	460459
Biological process	transport	C4-dicarboxylate transport	GO:0015740	10	0.0222813	1.31434	57	590	33846	460459
Biological process	transport	malate transport	GO:0015743	11	0.0222813	1.31434	57	590	33846	460459
Biological process	others	chromosome condensation	GO:0030261	9	0.0222932	1.44357	33	311	33846	460459
Biological process	biosynthetic	chlorophyll biosynthetic process	GO:0015995	8	0.0231657	1.75921	15	116	33846	460459
Biological process	metabolic	nuclear-transcribed mRNA catabolic process, nonsense-mediated decay	GO:0000184	11	0.0249925	1.6257	19	159	33846	460459
Biological process	others	regulation of DNA recombination	GO:0000018	8	0.0250145	2.11105	9	58	33846	460459
Biological process	others	negative regulation of DNA recombination	GO:0045910	9	0.0250145	2.11105	9	58	33846	460459
Biological process	metabolic	negative regulation of DNA metabolic process	GO:0051053	8	0.0250145	2.11105	9	58	33846	460459
Biological process	metabolic	organic cyclic compound metabolic process	GO:1901360	4	0.026269	1.01989	7184	95829	33846	460459
Biological process	metabolic	negative regulation of macromolecule metabolic process	GO:0010605	6	0.0282789	1.16589	154	1797	33846	460459
Biological process	others	vesicle organization	GO:0016050	6	0.0297602	1.47999	26	239	33846	460459
Biological process	metabolic	negative regulation of metabolic process	GO:0009892	5	0.0299901	1.16227	156	1826	33846	460459
Biological process	transport	protein localization to Golgi apparatus	GO:0034067	7	0.0316622	2.13404	8	51	33846	460459
Biological process	transport	intracellular protein transmembrane transport	GO:0065002	8	0.0337204	1.27087	61	653	33846	460459
Biological process	transport	dicarboxylic acid transport	GO:0006835	9	0.0338873	1.28175	57	605	33846	460459
Biological process	metabolic	very long-chain fatty acid metabolic process	GO:0000038	9	0.0344313	1.91613	10	71	33846	460459
Biological process	biosynthetic	very long-chain fatty acid biosynthetic process	GO:0042761	10	0.0344313	1.91613	10	71	33846	460459
Biological process	development	leaf development	GO:0048366	6	0.0366887	1.65909	15	123	33846	460459
Biological process	others	pentose-phosphate shunt, non-oxidative branch	GO:0009052	5	0.0387603	1.5286	20	178	33846	460459
Biological process	transport	protein transmembrane transport	GO:0071806	7	0.040229	1.25739	61	660	33846	460459
Biological process	others	cell differentiation	GO:0030154	4	0.0406397	1.86363	10	73	33846	460459
Biological process	development	cellular developmental process	GO:0048869	3	0.0406397	1.86363	10	73	33846	460459
Biological process	transport	ammonium transmembrane transport	GO:0072488	9	0.0408234	1.33647	39	397	33846	460459
Biological process	transport	ammonium transport	GO:0015696	7	0.0421528	1.33311	39	398	33846	460459
Biological process	metabolic	cellular aromatic compound metabolic process	GO:0006725	4	0.0425692	1.01792	7010	93689	33846	460459
Biological process	metabolic	pyrimidine nucleobase metabolic process	GO:0006206	8	0.04258	1.57331	17	147	33846	460459
Biological process	biosynthetic	pyrimidine nucleobase biosynthetic process	GO:0019856	9	0.04258	1.57331	17	147	33846	460459
Biological process	others	regulation of DNA-binding transcription factor activity	GO:0051090	11	0.0430135	1.6562	14	115	33846	460459
Biological process	others	DNA topological change	GO:0006265	8	0.0460247	1.22579	71	788	33846	460459
Biological process	metabolic	cellular metabolic compound salvage	GO:0043094	4	0.0493755	1.34463	34	344	33846	460459

## Sheet: Table S9
Table S9. Enriched GO terms related to biological process for the target genes of both SS-miRNAs and NSS-miRNAs
Class	Type	GO_Name	GO_ID	GO_Level	P_value	EnrichmentScore	HitsGenesCountsInSelectedSet	HitsGenesCountsInBackground	AllGenesCountsInSelectedSet	AllGenesCountsInBackground
Biological process	reproductive	reproduction	GO:0000003	2	0.000115	1.22639	322	3572	33846	460459
Biological process	other	DNA replication checkpoint signaling	GO:0000076	11	0.0145584	2.64533	7	36	33846	460459
Biological process	other	G2/M transition of mitotic cell cycle	GO:0000086	6	0.0145584	2.64533	7	36	33846	460459
Biological process	biosynthetic	polysaccharide biosynthetic process	GO:0000271	6	1.39e-06	1.40489	196	1898	33846	460459
Biological process	metabolic	polysaccharide metabolic process	GO:0005976	5	0.00033	1.20327	333	3765	33846	460459
Biological process	metabolic	cellular glucan metabolic process	GO:0006073	7	0.000322	1.22273	285	3171	33846	460459
Biological process	metabolic	(1->3)-beta-D-glucan metabolic process	GO:0006074	9	1.24e-10	1.99091	96	656	33846	460459
Biological process	biosynthetic	(1->3)-beta-D-glucan biosynthetic process	GO:0006075	10	1.24e-10	1.99091	96	656	33846	460459
Biological process	other	cellular protein modification process	GO:0006464	7	3.64e-14	1.08787	6220	77785	33846	460459
Biological process	other	protein phosphorylation	GO:0006468	8	7.77e-16	1.13607	4857	58163	33846	460459
Biological process	metabolic	glutamate metabolic process	GO:0006536	10	2.3e-05	2.33697	28	163	33846	460459
Biological process	biosynthetic	glutamate biosynthetic process	GO:0006537	11	2.05e-05	2.3514	28	162	33846	460459
Biological process	transport	posttranslational protein targeting to endoplasmic reticulum membrane	GO:0006620	10	0.00710733	1.65461	27	222	33846	460459
Biological process	biosynthetic	steroid biosynthetic process	GO:0006694	6	0.00622757	1.24358	133	1455	33846	460459
Biological process	metabolic	isoprenoid metabolic process	GO:0006720	6	0.024946	1.17835	143	1651	33846	460459
Biological process	metabolic	phosphorus metabolic process	GO:0006793	4	3.33e-16	1.09723	6286	77940	33846	460459
Biological process	metabolic	phosphate-containing compound metabolic process	GO:0006796	5	8.88e-16	1.09727	6286	77937	33846	460459
Biological process	transport	transport	GO:0006810	4	8.78e-06	1.05663	4936	63553	33846	460459
Biological process	transport	anion transport	GO:0006820	6	8.9e-05	1.25151	278	3022	33846	460459
Biological process	transport	purine nucleobase transport	GO:0006863	7	0.0201982	1.83138	14	104	33846	460459
Biological process	transport	intracellular protein transport	GO:0006886	7	0.00362182	1.10881	642	7877	33846	460459
Biological process	transport	exocytosis	GO:0006887	7	9.28e-08	1.45077	204	1913	33846	460459
Biological process	transport	movement of cell or subcellular component	GO:0006928	3	3.83e-06	1.25284	390	4235	33846	460459
Biological process	transport	microtubule-based process	GO:0007017	3	1.6e-05	1.17204	660	7661	33846	460459
Biological process	transport	microtubule-based movement	GO:0007018	4	2.44e-06	1.25908	390	4214	33846	460459
Biological process	transport	cell communication	GO:0007154	3	0.00200565	1.07131	1588	20166	33846	460459
Biological process	transport	signal transduction	GO:0007165	5	0.0473715	1.04612	1260	16386	33846	460459
Biological process	transport	Ras protein signal transduction	GO:0007265	8	9.72e-08	2.03248	62	415	33846	460459
Biological process	other	cell recognition	GO:0008037	3	3.79e-07	1.33247	300	3063	33846	460459
Biological process	transport	protein localization	GO:0008104	4	0.00486759	1.08996	845	10547	33846	460459
Biological process	metabolic	steroid metabolic process	GO:0008202	5	0.00891893	1.22539	137	1521	33846	460459
Biological process	transport	sulfate transport	GO:0008272	8	5.95e-05	1.55372	82	718	33846	460459
Biological process	biosynthetic	isoprenoid biosynthetic process	GO:0008299	7	0.024946	1.17835	143	1651	33846	460459
Biological process	metabolic	aspartate family amino acid metabolic process	GO:0009066	9	0.00310236	1.35408	85	854	33846	460459
Biological process	biosynthetic	aspartate family amino acid biosynthetic process	GO:0009067	10	0.000847	1.43113	81	770	33846	460459
Biological process	biosynthetic	glutamine family amino acid biosynthetic process	GO:0009084	10	0.0074147	1.36045	66	660	33846	460459
Biological process	biosynthetic	glucan biosynthetic process	GO:0009250	8	6.36e-07	1.42736	192	1830	33846	460459
Biological process	reproductive	pollination	GO:0009856	3	3.79e-07	1.33247	300	3063	33846	460459
Biological process	reproductive	pollen-pistil interaction	GO:0009875	4	3.79e-07	1.33247	300	3063	33846	460459
Biological process	transport	regulation of signal transduction	GO:0009966	6	0.000283	1.49272	79	720	33846	460459
Biological process	other	cellular process	GO:0009987	2	0	1.02875	24000	317384	33846	460459
Biological process	other	response to ionizing radiation	GO:0010212	5	0.0145584	2.64533	7	36	33846	460459
Biological process	other	regulation of G2/M transition of mitotic cell cycle	GO:0010389	9	0.0145584	2.64533	7	36	33846	460459
Biological process	transport	regulation of cell communication	GO:0010646	5	0.000283	1.49272	79	720	33846	460459
Biological process	other	negative regulation of G2/M transition of mitotic cell cycle	GO:0010972	10	0.0145584	2.64533	7	36	33846	460459
Biological process	transport	protein transport	GO:0015031	6	0.00678918	1.08925	784	9792	33846	460459
Biological process	other	DNA integration	GO:0015074	8	4.44e-16	3.55407	122	467	33846	460459
Biological process	transport	organophosphate ester transport	GO:0015748	6	3.62e-08	1.72475	107	844	33846	460459
Biological process	transport	nucleobase transport	GO:0015851	6	0.0201982	1.83138	14	104	33846	460459
Biological process	transport	phospholipid transport	GO:0015914	7	3.4e-08	1.72679	107	843	33846	460459
Biological process	biosynthetic	carbohydrate biosynthetic process	GO:0016051	5	0.022532	1.11376	335	4092	33846	460459
Biological process	transport	vesicle-mediated transport	GO:0016192	5	3.45e-10	1.2557	718	7779	33846	460459
Biological process	other	phosphorylation	GO:0016310	6	1.11e-16	1.1247	5105	61751	33846	460459
Biological process	other	posttranscriptional gene silencing	GO:0016441	9	0.0430135	1.6562	14	115	33846	460459
Biological process	other	gene silencing	GO:0016458	8	0.00973035	1.32241	73	751	33846	460459
Biological process	metabolic	protein metabolic process	GO:0019538	5	0.00201218	1.0248	9391	124668	33846	460459
Biological process	reproductive	reproductive process	GO:0022414	2	0.000115	1.22639	322	3572	33846	460459
Biological process	transport	regulation of signaling	GO:0023051	4	0.000283	1.49272	79	720	33846	460459
Biological process	transport	signaling	GO:0023052	2	0.0473715	1.04612	1260	16386	33846	460459
Biological process	other	gene silencing by RNA	GO:0031047	9	0.0187814	1.29659	67	703	33846	460459
Biological process	transport	posttranslational protein targeting to membrane, translocation	GO:0031204	9	0.00710733	1.65461	27	222	33846	460459
Biological process	transport	ARF protein signal transduction	GO:0032011	9	9.72e-08	2.03248	62	415	33846	460459
Biological process	transport	regulation of ARF protein signal transduction	GO:0032012	10	9.72e-08	2.03248	62	415	33846	460459
Biological process	transport	secretion by cell	GO:0032940	6	1.72e-07	1.43685	205	1941	33846	460459
Biological process	transport	macromolecule localization	GO:0033036	3	0.000209	1.11533	981	11966	33846	460459
Biological process	other	mitotic DNA replication checkpoint signaling	GO:0033314	12	0.0145584	2.64533	7	36	33846	460459
Biological process	biosynthetic	cellular polysaccharide biosynthetic process	GO:0033692	7	1.26e-06	1.40712	196	1895	33846	460459
Biological process	transport	cellular protein localization	GO:0034613	5	0.00232275	1.10942	704	8633	33846	460459
Biological process	biosynthetic	cellular carbohydrate biosynthetic process	GO:0034637	6	0.000198	1.22137	310	3453	33846	460459
Biological process	other	post-transcriptional gene silencing by RNA	GO:0035194	10	0.0430135	1.6562	14	115	33846	460459
Biological process	other	protein modification process	GO:0036211	6	3.64e-14	1.08787	6220	77785	33846	460459
Biological process	other	macromolecule modification	GO:0043412	5	4.99e-11	1.07448	6323	80059	33846	460459
Biological process	metabolic	dicarboxylic acid metabolic process	GO:0043648	7	0.00837476	1.3742	60	594	33846	460459
Biological process	biosynthetic	dicarboxylic acid biosynthetic process	GO:0043650	8	2.05e-05	2.3514	28	162	33846	460459
Biological process	metabolic	glucan metabolic process	GO:0044042	6	0.000322	1.22273	285	3171	33846	460459
Biological process	metabolic	cellular polysaccharide metabolic process	GO:0044264	6	0.000485	1.21274	289	3242	33846	460459
Biological process	metabolic	cellular protein metabolic process	GO:0044267	6	0.000717	1.03112	7851	103586	33846	460459
Biological process	other	multi-multicellular organism process	GO:0044706	3	3.79e-07	1.33247	300	3063	33846	460459
Biological process	other	mitotic DNA integrity checkpoint signaling	GO:0044774	11	0.0145584	2.64533	7	36	33846	460459
Biological process	other	mitotic G2/M transition checkpoint	GO:0044818	11	0.0145584	2.64533	7	36	33846	460459
Biological process	other	cell cycle G2/M phase transition	GO:0044839	5	0.0145584	2.64533	7	36	33846	460459
Biological process	transport	establishment of protein localization	GO:0045184	5	0.00644381	1.0882	813	10164	33846	460459
Biological process	transport	regulation of Ras protein signal transduction	GO:0046578	9	9.72e-08	2.03248	62	415	33846	460459
Biological process	transport	secretion	GO:0046903	5	1.72e-07	1.43685	205	1941	33846	460459
Biological process	transport	intracellular transport	GO:0046907	5	0.000607	1.12084	762	9249	33846	460459
Biological process	reproductive	recognition of pollen	GO:0048544	4	3.79e-07	1.33247	300	3063	33846	460459
Biological process	other	regulation of response to stimulus	GO:0048583	4	0.00481465	1.31383	93	963	33846	460459
Biological process	transport	regulation of small GTPase mediated signal transduction	GO:0051056	8	9.72e-08	2.03248	62	415	33846	460459
Biological process	transport	localization	GO:0051179	2	7.45e-06	1.0567	4997	64334	33846	460459
Biological process	transport	establishment of localization	GO:0051234	3	8.15e-06	1.05665	4965	63925	33846	460459
Biological process	metabolic	beta-glucan metabolic process	GO:0051273	8	6.83e-07	1.4258	192	1832	33846	460459
Biological process	biosynthetic	beta-glucan biosynthetic process	GO:0051274	9	6.13e-07	1.42814	192	1829	33846	460459
Biological process	transport	cellular localization	GO:0051641	3	1.01e-05	1.14684	917	10878	33846	460459
Biological process	transport	establishment of localization in cell	GO:0051649	4	0.000607	1.12084	762	9249	33846	460459
Biological process	other	multi-organism process	GO:0051704	2	4.12e-07	1.33117	300	3066	33846	460459
Biological process	transport	transmembrane transport	GO:0055085	5	3.28e-08	1.1037	2660	32788	33846	460459
Biological process	transport	cellular macromolecule localization	GO:0070727	4	0.00232275	1.10942	704	8633	33846	460459
Biological process	transport	organic substance transport	GO:0071702	5	0.00101957	1.09127	1157	14424	33846	460459
Biological process	transport	nitrogen compound transport	GO:0071705	5	0.00300928	1.08758	998	12484	33846	460459
Biological process	transport	sulfur compound transport	GO:0072348	5	5.95e-05	1.55372	82	718	33846	460459
Biological process	transport	export from cell	GO:0140352	5	1.72e-07	1.43685	205	1941	33846	460459
Biological process	biosynthetic	alpha-amino acid biosynthetic process	GO:1901607	9	0.00747667	1.19078	193	2205	33846	460459
Biological process	transport	regulation of intracellular signal transduction	GO:1902531	7	9.72e-08	2.03248	62	415	33846	460459
Biological process	other	regulation of cell cycle G2/M phase transition	GO:1902749	8	0.0145584	2.64533	7	36	33846	460459
Biological process	other	negative regulation of cell cycle G2/M phase transition	GO:1902750	9	0.0145584	2.64533	7	36	33846	460459
Cellular component		exocyst	GO:0000145	4	0.00141983	1.28603	142	1453	13844	182176
Cellular component		1,3-beta-D-glucan synthase complex	GO:0000148	5	6.62e-10	1.92574	96	656	13844	182176
Cellular component		protein phosphatase type 2A complex	GO:0000159	7	2.93e-05	1.51484	99	860	13844	182176
Cellular component		RNA polymerase II, core complex	GO:0005665	9	0.0025379	2.63184	11	55	13844	182176
Cellular component		Golgi apparatus	GO:0005794	6	0.00439049	1.2085	189	2058	13844	182176
Cellular component		Golgi-associated vesicle	GO:0005798	8	4.51e-13	2.06787	110	700	13844	182176
Cellular component		kinesin complex	GO:0005871	4	1.23e-05	1.23477	388	4135	13844	182176
Cellular component		plasma membrane	GO:0005886	4	1.92e-08	1.46596	213	1912	13844	182176
Cellular component		clathrin-coated pit	GO:0005905	5	3.65e-12	2.67722	59	290	13844	182176
Cellular component		cell cortex	GO:0005938	4	0.00149534	1.28427	142	1455	13844	182176
Cellular component		magnesium-dependent protein serine/threonine phosphatase complex	GO:0005963	6	2.93e-05	1.51484	99	860	13844	182176
Cellular component		protein serine/threonine phosphatase complex	GO:0008287	5	2.93e-05	1.51484	99	860	13844	182176
Cellular component		vesicle membrane	GO:0012506	5	1.01e-08	1.56366	166	1397	13844	182176
Cellular component		trans-Golgi network transport vesicle membrane	GO:0012510	9	3.65e-12	2.67722	59	290	13844	182176
Cellular component		membrane coat	GO:0030117	4	2.04e-05	1.29753	247	2505	13844	182176
Cellular component		clathrin coat	GO:0030118	5	8.6e-08	1.75333	95	713	13844	182176
Cellular component		vesicle coat	GO:0030120	5	1.01e-08	1.56366	166	1397	13844	182176
Cellular component		clathrin vesicle coat	GO:0030125	6	3.65e-12	2.67722	59	290	13844	182176
Cellular component		COPI vesicle coat	GO:0030126	6	0.000391	1.63688	51	410	13844	182176
Cellular component		clathrin coat of trans-Golgi network vesicle	GO:0030130	7	3.65e-12	2.67722	59	290	13844	182176
Cellular component		clathrin coat of coated pit	GO:0030132	6	3.65e-12	2.67722	59	290	13844	182176
Cellular component		transport vesicle	GO:0030133	8	4.13e-06	1.53324	115	987	13844	182176
Cellular component		coated vesicle	GO:0030135	8	1.01e-08	1.56366	166	1397	13844	182176
Cellular component		clathrin-coated vesicle	GO:0030136	9	3.65e-12	2.67722	59	290	13844	182176
Cellular component		COPI-coated vesicle	GO:0030137	9	0.000391	1.63688	51	410	13844	182176
Cellular component		trans-Golgi network transport vesicle	GO:0030140	10	3.65e-12	2.67722	59	290	13844	182176
Cellular component		transport vesicle membrane	GO:0030658	7	4.13e-06	1.53324	115	987	13844	182176
Cellular component		cytoplasmic vesicle membrane	GO:0030659	6	1.01e-08	1.56366	166	1397	13844	182176
Cellular component		Golgi-associated vesicle membrane	GO:0030660	7	4.51e-13	2.06787	110	700	13844	182176
Cellular component		coated vesicle membrane	GO:0030662	7	1.01e-08	1.56366	166	1397	13844	182176
Cellular component		COPI-coated vesicle membrane	GO:0030663	8	0.000391	1.63688	51	410	13844	182176
Cellular component		clathrin-coated vesicle membrane	GO:0030665	8	3.65e-12	2.67722	59	290	13844	182176
Cellular component		cytoplasmic vesicle	GO:0031410	7	2.51e-08	1.54267	166	1416	13844	182176
Cellular component		vesicle	GO:0031982	5	2.51e-08	1.54267	166	1416	13844	182176
Cellular component		coated membrane	GO:0048475	4	2.04e-05	1.29753	247	2505	13844	182176
Cellular component		cell periphery	GO:0071944	3	0.00612847	1.10084	627	7495	13844	182176
Cellular component		intracellular vesicle	GO:0097708	6	2.51e-08	1.54267	166	1416	13844	182176
Cellular component		plasma membrane region	GO:0098590	4	3.65e-12	2.67722	59	290	13844	182176
Cellular component		plasma membrane protein complex	GO:0098797	4	5.79e-13	1.78895	163	1199	13844	182176
Cellular component		vesicle tethering complex	GO:0099023	3	0.0058099	1.22338	156	1678	13844	182176
Cellular component		supramolecular polymer	GO:0099081	4	0.0211915	1.18294	145	1613	13844	182176
Cellular component		supramolecular fiber	GO:0099512	5	0.0211915	1.18294	145	1613	13844	182176
Cellular component		polymeric cytoskeletal fiber	GO:0099513	6	0.0211915	1.18294	145	1613	13844	182176
Cellular component		phosphatase complex	GO:1903293	4	2.93e-05	1.51484	99	860	13844	182176
Class	Type	GO_Name	GO_ID	GO_Level	P_value	EnrichmentScore	HitsGenesCountsInSelectedSet	HitsGenesCountsInBackground	AllGenesCountsInSelectedSet	AllGenesCountsInBackground
Molecular function		nucleotide binding	GO:0000166	5	0	1.22038	9943	107661	48604	642256
Molecular function		chromatin binding	GO:0003682	3	0.0155654	1.21265	126	1373	48604	642256
Molecular function		cytoskeletal motor activity	GO:0003774	2	9.84e-05	1.18575	465	5182	48604	642256
Molecular function		microtubule motor activity	GO:0003777	3	2.39e-05	1.22673	390	4201	48604	642256
Molecular function		1,3-beta-D-glucan synthase activity	GO:0003843	8	7.04e-10	1.91881	97	668	48604	642256
Molecular function		3-beta-hydroxy-delta5-steroid dehydrogenase activity	GO:0003854	7	0.00772966	1.24817	121	1281	48604	642256
Molecular function		GTPase activity	GO:0003924	8	1.38e-05	1.29454	265	2705	48604	642256
Molecular function		acetyl-CoA carboxylase activity	GO:0003989	6	0.000335	2.61018	16	81	48604	642256
Molecular function		ATP-dependent peptidase activity	GO:0004176	5	0.00356222	1.43578	59	543	48604	642256
Molecular function		calcium-dependent cysteine-type endopeptidase activity	GO:0004198	7	4.55e-05	3.06413	16	69	48604	642256
Molecular function		metalloendopeptidase activity	GO:0004222	6	0.00215753	1.22788	193	2077	48604	642256
Molecular function		glucosylceramidase activity	GO:0004348	6	0.027954	1.54633	22	188	48604	642256
Molecular function		helicase activity	GO:0004386	4	0.00737042	1.12495	414	4863	48604	642256
Molecular function		protein kinase activity	GO:0004672	6	1.9e-13	1.10157	4870	58419	48604	642256
Molecular function		purine nucleobase transmembrane transporter activity	GO:0005345	5	0.0251975	1.77882	14	104	48604	642256
Molecular function		binding	GO:0005488	2	0	1.06013	30184	376232	48604	642256
Molecular function		protein binding	GO:0005515	3	1.51e-13	1.06097	11155	138932	48604	642256
Molecular function		calmodulin binding	GO:0005516	4	0.000113	1.3482	156	1529	48604	642256
Molecular function		ATP binding	GO:0005524	9	0	1.19476	6634	73372	48604	642256
Molecular function		microtubule binding	GO:0008017	6	1.68e-05	1.21299	452	4924	48604	642256
Molecular function		cytoskeletal protein binding	GO:0008092	4	0.00503343	1.11671	521	6165	48604	642256
Molecular function		ATPase, acting on DNA	GO:0008094	5	0.021901	1.11377	339	4022	48604	642256
Molecular function		metallopeptidase activity	GO:0008237	5	0.0411922	1.12152	225	2651	48604	642256
Molecular function		anion transmembrane transporter activity	GO:0008509	5	0.000211	1.25476	241	2538	48604	642256
Molecular function		obsolete protein transporter activity	GO:0008565	0	0.0206699	1.21191	114	1243	48604	642256
Molecular function		diaminopimelate epimerase activity	GO:0008837	8	0.0374755	1.88772	10	70	48604	642256
Molecular function		inorganic anion transmembrane transporter activity	GO:0015103	6	7.65e-05	1.28587	228	2343	48604	642256
Molecular function		nucleobase transmembrane transporter activity	GO:0015205	4	0.0251975	1.77882	14	104	48604	642256
Molecular function		primary active transmembrane transporter activity	GO:0015399	5	9.57e-05	1.1759	514	5776	48604	642256
Molecular function		tubulin binding	GO:0015631	5	3.66e-05	1.20176	455	5003	48604	642256
Molecular function		glutamate synthase activity	GO:0015930	5	5.39e-05	2.22888	28	166	48604	642256
Molecular function		steroid dehydrogenase activity	GO:0016229	4	0.00772966	1.24817	121	1281	48604	642256
Molecular function		kinase activity	GO:0016301	5	9.69e-09	1.07355	5312	65384	48604	642256
Molecular function		phosphatidylinositol phosphate kinase activity	GO:0016307	6	0.0140782	1.25913	93	976	48604	642256
Molecular function		CoA carboxylase activity	GO:0016421	5	0.000335	2.61018	16	81	48604	642256
Molecular function		pyrophosphatase activity	GO:0016462	6	0	1.33502	1226	12135	48604	642256
Molecular function		transferase activity, transferring phosphorus-containing groups	GO:0016772	4	6e-08	1.0636	6117	75997	48604	642256
Molecular function		phosphotransferase activity, alcohol group as acceptor	GO:0016773	5	1.29e-12	1.09204	5382	65124	48604	642256
Molecular function		hydrolase activity, acting on acid anhydrides	GO:0016817	4	2.22e-16	1.31374	1302	13096	48604	642256
Molecular function		hydrolase activity, acting on acid anhydrides, in phosphorus-containing anhydrides	GO:0016818	5	5.55e-16	1.31053	1277	12876	48604	642256
Molecular function		ligase activity, forming carbon-carbon bonds	GO:0016885	4	0.000335	2.61018	16	81	48604	642256
Molecular function		ATP hydrolysis activity	GO:0016887	8	2.22e-16	1.35493	885	8631	48604	642256
Molecular function		U6 snRNA binding	GO:0017070	7	0.00418067	2.3667	12	67	48604	642256
Molecular function		purine nucleotide binding	GO:0017076	6	0	1.24792	9078	96126	48604	642256
Molecular function		nucleoside-triphosphatase activity	GO:0017111	7	3.33e-16	1.34052	1150	11336	48604	642256
Molecular function		active transmembrane transporter activity	GO:0022804	4	0.000395	1.10857	999	11908	48604	642256
Molecular function		carbohydrate binding	GO:0030246	3	0.0233863	1.09203	488	5905	48604	642256
Molecular function		adenyl nucleotide binding	GO:0030554	7	4.44e-16	1.29207	8377	85672	48604	642256
Molecular function		U5 snRNA binding	GO:0030623	7	0.00309351	2.35319	13	73	48604	642256
Molecular function		protein-macromolecule adaptor activity	GO:0030674	3	0.0264089	2.87262	5	23	48604	642256
Molecular function		ribonucleotide binding	GO:0032553	6	0	1.24742	9096	96355	48604	642256
Molecular function		purine ribonucleotide binding	GO:0032555	7	2.22e-16	1.2501	9043	95588	48604	642256
Molecular function		adenyl ribonucleotide binding	GO:0032559	8	0	1.29299	8363	85468	48604	642256
Molecular function		steroid dehydrogenase activity, acting on the CH-OH group of donors, NAD or NADP as acceptor	GO:0033764	6	0.00772966	1.24817	121	1281	48604	642256
Molecular function		UDP-glucosyltransferase activity	GO:0035251	7	2.85e-12	1.52618	278	2407	48604	642256
Molecular function		purine ribonucleoside triphosphate binding	GO:0035639	5	7.77e-16	1.15758	7314	83491	48604	642256
Molecular function		small molecule binding	GO:0036094	3	2e-15	1.20297	10334	113514	48604	642256
Molecular function		histone binding	GO:0042393	4	0.0140422	1.21915	124	1344	48604	642256
Molecular function		ATPase-coupled transmembrane transporter activity	GO:0042626	6	5.91e-05	1.21008	400	4368	48604	642256
Molecular function		ion binding	GO:0043167	3	8.88e-16	1.11907	15212	179625	48604	642256
Molecular function		anion binding	GO:0043168	4	0	1.21273	9635	104984	48604	642256
Molecular function		ADP binding	GO:0043531	9	0	1.90182	1715	11916	48604	642256
Molecular function		amino-acid racemase activity	GO:0047661	7	0.04426	1.83529	10	72	48604	642256
Molecular function		molecular adaptor activity	GO:0060090	2	0.0264089	2.87262	5	23	48604	642256
Molecular function		organic cyclic compound binding	GO:0097159	3	6.66e-16	1.11237	17911	212769	48604	642256
Molecular function		carbohydrate derivative binding	GO:0097367	3	1.22e-15	1.24031	9157	97557	48604	642256
Molecular function		catalytic activity, acting on a protein	GO:0140096	3	0.00181726	1.02918	8019	102959	48604	642256
Molecular function		ATP-dependent activity	GO:0140657	2	0	1.24536	1998	21200	48604	642256
Molecular function		nucleoside phosphate binding	GO:1901265	4	0	1.22038	9943	107661	48604	642256
Molecular function		heterocyclic compound binding	GO:1901363	3	6.66e-16	1.11237	17911	212769	48604	642256
